# Supplementary material for: The impact of COVID-19 social isolation and reduced microbial exposure on the immune system in children: a retrospective study
Source: PeerJ. 2026 Jul 7;14:e21469. doi: 10.7717/peerj.21469 (PMC13353229; doi:10.7717/peerj.21469)
Supplement: Supplemental Information 1 [file peerj-14-21469-s001.xlsx]

## Sheet: Sheet1
Gender	age	diagnosis	Detection date	lymphocyte	lymphocyte %	neutrophil	neutrophil %	monocyte	monocyte %	eosinophil	eosinophil %	basophil	basophil %	WBC
male	2year	LRTIs	20200101	4.51	73.3	1.50	24.5	0.06	0.9	0.07	1.2	0.01	0.1	6.15
female	1year	LRTIs	20200101	6.46	38.8	9.06	54.5	1.09	6.5	0.00	0.0	0.03	0.2	16.64
female	6year	LRTIs	20200101	1.43	32.7	2.60	59.4	0.28	6.4	0.05	1.2	0.02	0.3	4.38
female	0year	LRTIs	20200101	4.45	50.5	2.97	33.8	1.04	11.9	0.31	3.6	0.02	0.2	8.79
female	0year	LRTIs	20200101	3.39	33.7	6.24	62.0	0.26	2.6	0.15	1.5	0.02	0.2	10.06
male	26day	LRTIs	20200102	6.10	68.1	1.37	15.2	1.08	12.0	0.39	4.4	0.03	0.3	8.97
female	286day	LRTIs	20200102	7.54	62.8	3.53	29.4	0.81	6.7	0.12	1.0	0.01	0.1	12.01
male	7year	LRTIs	20200102	4.08	36.8	5.84	52.7	1.10	9.9	0.06	0.5	0.01	0.1	11.09
male	1year	LRTIs	20200102	4.26	53.6	3.03	38.0	0.50	6.3	0.15	1.9	0.01	0.2	7.95
male	272day	LRTIs	20200102	4.52	63.5	1.87	26.2	0.55	7.7	0.18	2.6	0.00	0.0	7.12
male	6year	LRTIs	20200102	2.94	34.5	4.69	55.1	0.65	7.7	0.21	2.5	0.02	0.2	8.51
female	3year	LRTIs	20200102	2.18	25.0	5.88	67.3	0.62	7.1	0.04	0.5	0.01	0.1	8.73
female	295day	LRTIs	20200102	7.00	59.7	3.34	28.6	1.13	9.7	0.22	1.9	0.01	0.1	11.70
male	226day	LRTIs	20200102	7.80	68.4	2.72	23.8	0.69	6.1	0.14	1.3	0.05	0.4	11.40
female	1year	LRTIs	20200102	2.55	54.4	1.52	32.5	0.49	10.4	0.12	2.6	0.01	0.1	4.69
male	2year	LRTIs	20200102	3.97	66.9	1.58	26.6	0.32	5.3	0.07	1.1	0.01	0.1	5.95
female	213day	LRTIs	20200102	3.99	53.5	2.36	31.5	0.96	12.8	0.16	2.1	0.01	0.1	7.48
male	50day	LRTIs	20200102	5.41	78.2	0.82	11.9	0.56	8.0	0.13	1.9	0.00	0.0	6.92
male	1year	LRTIs	20200102	3.56	25.6	9.16	66.0	1.02	7.3	0.14	1.0	0.01	0.1	13.89
male	183day	LRTIs	20200102	3.15	54.9	1.72	29.9	0.85	14.7	0.02	0.3	0.01	0.2	5.75
male	37day	LRTIs	20200102	5.90	65.0	1.68	18.5	0.96	10.6	0.54	5.9	0.00	0.0	9.08
male	86day	LRTIs	20200102	3.54	82.8	0.33	7.8	0.16	3.7	0.24	5.7	0.00	0.0	4.27
male	1year	LRTIs	20200102	6.09	67.8	2.20	24.5	0.62	6.9	0.07	0.8	0.00	0.0	8.98
male	3year	LRTIs	20200102	3.91	67.3	1.38	23.8	0.40	6.8	0.12	2.0	0.00	0.1	5.81
male	4year	LRTIs	20200102	2.85	75.4	0.47	12.5	0.35	9.2	0.09	2.4	0.02	0.5	3.78
male	0year	LRTIs	20200102	3.84	24.8	9.93	64.3	1.24	8.0	0.45	2.9	0.01	0.0	15.47
female	1year	LRTIs	20200102	3.17	50.7	2.80	44.7	0.28	4.5	0.01	0.1	0.00	0.0	6.26
female	75day	LRTIs	20200102	3.55	47.9	2.49	33.6	1.02	13.8	0.34	4.5	0.01	0.2	7.41
male	24day	LRTIs	20200102	5.15	58.5	1.74	19.8	1.68	19.1	0.19	2.1	0.05	0.5	8.81
male	64day	LRTIs	20200102	3.08	73.8	0.88	21.1	0.15	3.6	0.05	1.3	0.01	0.2	4.17
female	2year	LRTIs	20200102	3.95	65.9	1.47	24.6	0.48	8.0	0.08	1.4	0.01	0.1	5.99
female	1year	LRTIs	20200102	4.37	64.6	2.03	30.0	0.30	4.5	0.06	0.8	0.00	0.1	6.76
male	5year	LRTIs	20200102	6.23	52.3	4.76	39.8	0.64	5.4	0.27	2.3	0.02	0.2	11.92
male	1year	LRTIs	20200102	3.51	52.8	2.52	37.8	0.55	8.2	0.07	1.1	0.01	0.1	6.66
male	2year	LRTIs	20200102	2.83	23.9	8.38	71.0	0.57	4.8	0.01	0.1	0.02	0.2	11.81
male	0year	LRTIs	20200103	3.26	44.4	3.33	45.4	0.55	7.5	0.16	2.2	0.04	0.5	7.34
male	310day	LRTIs	20200103	4.99	59.6	2.52	30.2	0.72	8.7	0.11	1.3	0.02	0.2	8.36
male	118day	LRTIs	20200103	5.77	63.1	2.23	24.4	0.79	8.6	0.35	3.8	0.01	0.1	9.15
male	143day	LRTIs	20200103	6.82	47.8	6.21	43.6	1.17	8.2	0.05	0.3	0.01	0.1	14.26
female	76day	LRTIs	20200103	3.26	70.0	0.91	19.6	0.28	6.0	0.20	4.3	0.01	0.1	4.66
female	213day	LRTIs	20200103	9.06	65.6	3.99	28.8	0.70	5.0	0.09	0.6	0.00	0.0	13.84
female	66day	LRTIs	20200103	6.84	81.1	1.05	12.4	0.28	3.3	0.27	3.1	0.01	0.1	8.45
male	0year	LRTIs	20200103	2.66	33.1	4.36	54.1	0.97	12.0	0.03	0.4	0.03	0.4	8.05
male	1year	LRTIs	20200103	4.06	54.9	2.71	36.6	0.50	6.8	0.12	1.7	0.00	0.0	7.39
male	5day	LRTIs	20200103	9.77	74.0	1.89	14.3	1.20	9.1	0.34	2.6	0.00	0.0	13.20
male	0year	LRTIs	20200103	2.17	17.4	9.62	77.4	0.54	4.4	0.09	0.7	0.01	0.1	12.43
male	1year	LRTIs	20200103	4.47	62.0	2.08	28.9	0.48	6.6	0.18	2.5	0.00	0.0	7.21
male	35day	LRTIs	20200103	9.98	77.9	2.34	18.3	0.31	2.4	0.07	0.6	0.10	0.8	12.80
female	2year	LRTIs	20200103	1.67	39.5	2.22	52.5	0.30	7.2	0.02	0.6	0.01	0.2	4.22
female	13day	LRTIs	20200103	4.97	47.7	3.62	34.7	1.56	14.9	0.25	2.4	0.03	0.3	10.43
male	226day	URTIs	20200103	2.36	29.1	4.32	53.4	1.20	14.8	0.17	2.1	0.05	0.6	8.10
male	1year	LRTIs	20200104	3.76	75.1	0.73	14.6	0.39	7.8	0.12	2.4	0.01	0.1	5.01
female	3year	LRTIs	20200104	2.52	70.6	0.57	16.1	0.36	10.2	0.09	2.4	0.03	0.7	3.57
female	1year	LRTIs	20200104	5.01	68.0	1.69	22.9	0.55	7.5	0.11	1.4	0.01	0.2	7.37
female	3year	LRTIs	20200104	3.20	43.5	3.48	47.4	0.61	8.3	0.04	0.6	0.01	0.2	7.34
male	1year	LRTIs	20200104	3.84	43.0	4.23	47.4	0.65	7.3	0.19	2.2	0.01	0.1	8.92
female	11day	LRTIs	20200104	4.75	55.4	2.63	30.8	0.97	11.3	0.20	2.3	0.01	0.2	8.56
female	151day	LRTIs	20200104	2.77	73.4	0.74	19.8	0.21	5.6	0.04	1.1	0.00	0.1	3.76
male	65day	LRTIs	20200104	6.60	67.0	1.49	15.1	0.84	8.5	0.91	9.2	0.02	0.2	9.86
male	1year	LRTIs	20200104	2.55	55.2	1.34	29.1	0.52	11.2	0.20	4.4	0.00	0.1	4.61
male	3year	LRTIs	20200104	3.44	76.0	0.58	12.8	0.36	8.0	0.12	2.7	0.02	0.5	4.52
female	1year	LRTIs	20200104	1.47	15.3	7.19	74.3	0.79	8.2	0.19	1.9	0.03	0.3	9.67
male	69day	LRTIs	20200104	7.36	75.3	1.62	16.6	0.41	4.2	0.37	3.8	0.01	0.1	9.77
female	6year	LRTIs	20200104	1.97	17.7	8.03	72.2	1.10	9.9	0.02	0.1	0.01	0.1	11.13
male	22day	LRTIs	20200104	4.78	44.9	4.21	39.7	1.28	12.0	0.35	3.3	0.01	0.1	10.63
male	0year	LRTIs	20200104	2.34	31.7	3.85	52.1	1.12	15.2	0.07	0.9	0.01	0.1	7.39
male	1day	LRTIs	20200104	0.72	11.2	4.74	73.5	0.74	11.5	0.22	3.4	0.03	0.4	6.45
male	0year	LRTIs	20200104	1.94	12.2	12.43	78.1	1.24	7.8	0.27	1.7	0.03	0.2	15.91
female	1day	LRTIs	20200104	4.46	37.4	5.26	44.2	1.39	11.6	0.80	6.8	0.00	0.0	11.91
male	2year	LRTIs	20200104	1.71	41.1	2.01	48.5	0.41	9.9	0.01	0.3	0.01	0.2	4.15
female	2year	LRTIs	20200104	0.79	28.2	1.61	58.3	0.35	12.4	0.03	0.9	0.01	0.2	2.79
male	1day	LRTIs	20200104	5.18	43.2	5.17	43.2	1.39	11.6	0.22	1.9	0.01	0.1	11.97
male	20day	LRTIs	20200104	5.88	71.4	1.27	15.5	0.64	7.8	0.40	4.9	0.03	0.4	8.22
male	0year	LRTIs	20200104	2.11	27.4	5.12	66.4	0.41	5.3	0.04	0.5	0.03	0.4	7.71
male	66day	LRTIs	20200104	7.43	57.4	4.58	35.4	0.85	6.6	0.04	0.3	0.04	0.3	12.94
female	0year	LRTIs	20200105	5.12	46.5	5.14	46.7	0.36	3.3	0.35	3.2	0.03	0.3	11.00
male	270day	LRTIs	20200105	5.75	76.5	1.41	18.7	0.02	0.2	0.32	4.3	0.02	0.3	7.52
male	0year	LRTIs	20200105	2.27	36.2	2.89	45.9	0.79	12.5	0.33	5.2	0.01	0.2	6.29
male	0year	LRTIs	20200105	5.33	49.9	4.26	39.9	0.74	7.0	0.30	2.8	0.04	0.4	10.67
male	10day	LRTIs	20200105	3.36	40.5	3.68	44.2	1.21	14.6	0.03	0.4	0.02	0.3	8.30
male	15day	LRTIs	20200105	5.56	48.6	3.98	34.8	1.41	12.4	0.46	4.0	0.02	0.2	11.43
male	0year	LRTIs	20200105	2.58	12.9	16.50	82.5	0.55	2.7	0.34	1.7	0.04	0.2	20.01
male	0year	LRTIs	20200105	3.99	33.3	5.95	49.6	1.60	13.3	0.43	3.6	0.02	0.2	11.99
male	3day	LRTIs	20200105	1.51	16.6	7.00	76.7	0.30	3.3	0.28	3.1	0.03	0.3	9.12
male	1year	URTIs	20200106	4.35	25.3	11.37	66.2	1.43	8.3	0.00	0.0	0.04	0.2	17.19
female	1year	LRTIs	20200106	4.32	51.8	3.22	38.6	0.63	7.6	0.16	1.9	0.01	0.1	8.34
male	1year	LRTIs	20200106	3.81	44.8	4.18	49.2	0.40	4.7	0.10	1.2	0.01	0.1	8.50
female	8year	LRTIs	20200106	3.03	55.5	1.98	36.3	0.36	6.6	0.08	1.5	0.01	0.1	5.46
female	1year	LRTIs	20200106	6.49	63.6	2.96	29.0	0.68	6.7	0.07	0.6	0.01	0.1	10.21
male	5year	LRTIs	20200106	1.91	31.2	3.65	59.8	0.43	7.1	0.11	1.9	0.00	0.0	6.10
male	1year	LRTIs	20200106	4.37	63.2	1.93	27.9	0.45	6.5	0.15	2.2	0.01	0.2	6.91
female	11month	LRTIs	20200106	18.41	73.5	5.26	20.9	1.05	4.2	0.36	1.4	0.01	0.0	25.09
female	3year	LRTIs	20200106	4.87	68.6	1.62	22.9	0.54	7.6	0.05	0.8	0.00	0.1	7.08
male	129day	LRTIs	20200106	7.53	69.1	2.14	19.6	1.01	9.3	0.20	1.9	0.01	0.1	10.89
male	143day	URTIs	20200106	3.29	84.1	0.44	11.3	0.15	3.9	0.02	0.6	0.01	0.1	3.91
male	3year	LRTIs	20200106	3.26	45.4	3.32	46.3	0.44	6.2	0.15	2.1	0.00	0.0	7.17
male	208day	LRTIs	20200106	4.10	65.1	1.44	22.9	0.52	8.2	0.24	3.8	0.00	0.0	6.30
male	0year	LRTIs	20200106	3.33	50.4	2.33	35.4	0.47	7.1	0.44	6.6	0.03	0.5	6.60
male	133day	LRTIs	20200106	3.73	58.6	1.71	26.9	0.69	10.9	0.22	3.4	0.02	0.2	6.37
male	1year	LRTIs	20200106	3.60	68.1	1.16	21.9	0.38	7.1	0.15	2.8	0.01	0.1	5.30
female	11day	LRTIs	20200106	4.57	37.9	6.61	54.8	0.73	6.0	0.14	1.2	0.01	0.1	12.06
male	9day	LRTIs	20200106	5.95	44.0	5.76	42.5	1.42	10.5	0.40	2.9	0.01	0.1	13.54
female	0year	LRTIs	20200106	2.77	17.3	12.37	77.3	0.66	4.1	0.19	1.2	0.01	0.1	16.00
male	294day	LRTIs	20200106	5.22	74.6	1.20	17.1	0.44	6.2	0.13	1.9	0.01	0.2	7.00
male	206day	URTIs	20200106	3.22	50.0	2.62	40.7	0.55	8.6	0.04	0.6	0.00	0.1	6.43
female	237day	LRTIs	20200106	7.16	53.1	5.33	39.6	0.79	5.9	0.19	1.4	0.01	0.0	13.48
female	0year	LRTIs	20200106	4.52	56.4	2.40	30.0	0.75	9.4	0.31	3.9	0.02	0.3	8.00
male	1year	LRTIs	20200106	4.72	57.4	2.79	33.8	0.58	7.1	0.13	1.6	0.00	0.1	8.22
male	137day	LRTIs	20200106	1.59	44.4	1.88	52.2	0.09	2.6	0.03	0.7	0.00	0.1	3.59
female	1year	LRTIs	20200106	13.79	72.7	3.77	19.9	1.00	5.3	0.41	2.1	0.00	0.0	18.97
male	72day	LRTIs	20200106	5.77	67.3	1.88	21.9	0.79	9.3	0.12	1.4	0.00	0.1	8.56
male	95day	LRTIs	20200106	7.58	40.3	8.92	47.5	2.16	11.5	0.13	0.7	0.01	0.0	18.80
male	96day	LRTIs	20200106	5.07	65.0	1.80	23.1	0.78	10.0	0.14	1.8	0.01	0.1	7.80
female	1day	LRTIs	20200106	0.67	6.5	9.32	90.8	0.24	2.3	0.01	0.1	0.03	0.3	10.27
male	0year	LRTIs	20200106	5.32	24.0	8.96	72.0	0.80	8.0	0.31	1.3	0.33	1.4	14.32
female	268day	URTIs	20200107	1.80	28.2	4.03	63.4	0.52	8.1	0.02	0.3	0.00	0.0	6.37
female	1year	LRTIs	20200107	2.30	40.4	2.76	48.3	0.61	10.6	0.04	0.6	0.01	0.1	5.72
male	3year	LRTIs	20200107	3.91	40.3	4.94	50.9	0.84	8.7	0.01	0.1	0.00	0.0	9.70
male	203day	LRTIs	20200107	5.51	76.3	1.11	15.4	0.53	7.3	0.07	0.9	0.00	0.1	7.22
male	86day	LRTIs	20200107	3.46	48.3	3.22	44.9	0.44	6.1	0.04	0.6	0.01	0.1	7.17
female	1year	LRTIs	20200107	3.99	56.1	2.72	38.2	0.39	5.5	0.02	0.2	0.00	0.0	7.12
male	362day	LRTIs	20200107	6.52	56.5	3.80	33.0	1.15	10.0	0.04	0.4	0.01	0.1	11.52
female	2year	LRTIs	20200107	4.08	62.5	1.62	24.8	0.69	10.6	0.13	2.0	0.01	0.1	6.53
male	3year	LRTIs	20200107	2.75	35.4	4.18	53.8	0.80	10.3	0.03	0.4	0.01	0.1	7.77
male	164day	LRTIs	20200107	4.11	52.0	2.90	36.6	0.75	9.5	0.15	1.9	0.00	0.0	7.91
male	40day	LRTIs	20200107	4.59	66.5	1.37	19.9	0.77	11.2	0.16	2.3	0.00	0.1	6.89
male	46day	LRTIs	20200107	2.48	40.8	2.34	38.6	0.91	15.1	0.33	5.4	0.00	0.1	6.06
female	52day	LRTIs	20200107	7.42	63.9	3.06	26.3	0.75	6.4	0.39	3.4	0.00	0.0	11.62
male	32day	LRTIs	20200107	5.23	71.7	1.19	16.2	0.75	10.2	0.13	1.7	0.01	0.2	7.31
male	66day	LRTIs	20200107	5.04	65.7	1.80	23.4	0.73	9.5	0.10	1.3	0.01	0.1	7.68
male	1year	LRTIs	20200107	4.87	64.4	1.99	26.4	0.39	5.2	0.28	3.8	0.01	0.2	7.54
male	17day	LRTIs	20200107	5.86	57.4	2.66	26.1	0.75	7.3	0.91	8.9	0.03	0.3	10.21
male	0year	LRTIs	20200107	4.08	35.9	5.12	45.1	1.82	16.0	0.34	3.0	0.00	0.0	11.36
male	13year	LRTIs	20200107	1.80	38.9	2.53	54.9	0.22	4.7	0.04	1.0	0.02	0.5	4.61
female	0year	LRTIs	20200107	5.68	50.5	3.16	28.0	1.44	12.7	0.98	8.7	0.01	0.1	11.27
female	0year	LRTIs	20200107	6.87	65.0	2.66	25.2	0.76	7.2	0.26	2.4	0.02	0.2	10.57
male	274day	LRTIs	20200107	3.14	40.9	3.88	50.4	0.67	8.6	0.00	0.0	0.01	0.1	7.70
male	127day	LRTIs	20200107	8.32	74.9	1.96	17.6	0.72	6.4	0.12	1.1	0.00	0.0	11.12
female	97day	LRTIs	20200107	5.64	68.0	1.67	20.2	0.39	4.7	0.57	6.9	0.02	0.2	8.29
female	41day	LRTIs	20200107	5.27	59.1	2.07	23.2	1.03	11.6	0.50	5.6	0.05	0.5	8.92
male	2year	LRTIs	20200107	10.64	63.6	4.70	28.0	1.33	8.0	0.01	0.0	0.07	0.4	16.75
female	1year	LRTIs	20200107	2.90	29.6	5.69	58.0	1.16	11.9	0.02	0.2	0.03	0.3	9.80
male	112day	LRTIs	20200108	7.95	65.9	2.80	23.2	0.95	7.9	0.35	2.9	0.01	0.1	12.06
male	75day	LRTIs	20200108	5.32	78.4	0.61	8.9	0.64	9.4	0.22	3.3	0.00	0.0	6.79
female	291day	LRTIs	20200108	2.92	53.0	1.85	33.7	0.54	9.9	0.18	3.3	0.00	0.1	5.49
female	2year	LRTIs	20200108	3.17	48.4	2.87	44.0	0.48	7.3	0.01	0.2	0.00	0.1	6.53
male	2month	LRTIs	20200108	5.43	59.4	2.41	26.2	0.58	6.3	0.75	8.1	0.00	0.0	9.17
male	65day	LRTIs	20200108	4.38	55.2	2.75	34.7	0.54	6.7	0.19	2.4	0.08	1.0	7.94
male	2year	LRTIs	20200108	2.51	18.7	8.72	65.2	2.11	15.7	0.06	0.4	0.01	0.0	13.41
male	0year	LRTIs	20200108	2.88	28.0	6.16	59.9	0.60	5.8	0.62	6.1	0.02	0.2	10.28
male	0year	LRTIs	20200108	2.67	45.7	2.62	44.8	0.27	4.5	0.26	4.4	0.04	0.6	5.86
male	1year	LRTIs	20200108	5.02	62.4	2.26	28.1	0.64	8.0	0.12	1.5	0.00	0.0	8.04
male	2year	URTIs	20200108	2.06	51.5	1.36	34.2	0.54	13.4	0.03	0.8	0.00	0.1	3.99
female	130day	LRTIs	20200108	4.34	18.4	17.20	72.7	2.06	8.7	0.05	0.2	0.00	0.0	23.65
female	83day	LRTIs	20200108	3.60	48.3	3.24	43.5	0.59	7.9	0.00	0.0	0.02	0.3	7.45
female	9day	LRTIs	20200108	5.11	68.6	1.01	13.6	1.12	15.1	0.18	2.5	0.01	0.2	7.43
female	57day	LRTIs	20200109	8.64	52.2	6.37	38.5	0.93	5.6	0.58	3.5	0.03	0.2	16.55
female	63day	LRTIs	20200109	3.67	64.0	1.33	23.3	0.44	7.8	0.27	4.7	0.01	0.2	5.72
male	3year	LRTIs	20200109	1.40	18.7	5.43	72.4	0.66	8.8	0.01	0.1	0.00	0.0	7.50
female	2year	LRTIs	20200109	3.03	50.8	2.34	39.2	0.58	9.8	0.01	0.2	0.00	0.0	5.96
male	174day	LRTIs	20200109	4.82	60.8	2.09	26.4	0.94	11.8	0.07	0.9	0.00	0.1	7.92
male	1year	LRTIs	20200109	2.94	32.1	5.61	61.0	0.60	6.5	0.02	0.3	0.01	0.1	9.18
female	9month	LRTIs	20200109	5.46	41.3	6.55	49.6	1.16	8.8	0.04	0.3	0.00	0.0	13.21
female	2year	LRTIs	20200109	3.90	70.8	1.06	19.2	0.52	9.4	0.03	0.5	0.00	0.1	5.51
female	0year	LRTIs	20200109	3.29	18.2	13.19	72.9	1.51	8.3	0.07	0.4	0.04	0.2	18.10
male	0year	LRTIs	20200109	2.27	9.3	20.63	84.1	1.43	5.8	0.14	0.6	0.04	0.2	24.51
female	0year	LRTIs	20200109	3.30	21.4	10.72	69.8	1.23	8.0	0.09	0.6	0.03	0.2	15.37
male	56day	LRTIs	20200109	8.96	76.4	1.80	15.3	0.51	4.3	0.45	3.8	0.02	0.2	11.74
female	0year	LRTIs	20200109	3.92	66.9	1.00	17.1	0.50	8.6	0.41	6.9	0.03	0.5	5.86
female	2year	LRTIs	20200109	5.90	32.3	10.79	59.3	1.41	7.7	0.13	0.7	0.01	0.0	18.24
female	3year	LRTIs	20200109	0.64	20.0	2.39	74.3	0.16	5.0	0.02	0.6	0.00	0.1	3.21
male	206day	URTIs	20200109	3.50	57.8	1.75	28.8	0.79	13.1	0.01	0.1	0.01	0.2	6.06
female	361day	LRTIs	20200109	3.07	40.4	3.24	42.6	1.28	16.8	0.01	0.1	0.01	0.1	7.61
female	0year	LRTIs	20200109	5.68	34.2	8.68	52.3	1.56	9.4	0.59	3.6	0.09	0.5	16.60
female	56day	LRTIs	20200110	3.59	58.7	1.59	26.0	0.52	8.5	0.41	6.8	0.00	0.0	6.11
male	2year	LRTIs	20200110	3.40	31.3	5.79	53.3	1.63	15.0	0.03	0.3	0.01	0.1	10.86
male	204day	LRTIs	20200110	6.09	55.3	2.15	19.6	1.14	10.4	1.60	14.6	0.01	0.1	10.99
female	7year	URTIs	20200110	1.04	25.6	2.58	63.7	0.42	10.4	0.01	0.1	0.01	0.2	4.06
male	1year	LRTIs	20200110	4.61	46.7	4.13	41.8	0.74	7.5	0.38	3.9	0.01	0.1	9.87
male	77day	LRTIs	20200110	4.10	67.0	1.40	23.0	0.52	8.5	0.07	1.2	0.02	0.3	6.11
male	71day	LRTIs	20200110	4.27	73.8	0.75	12.9	0.59	10.2	0.16	2.7	0.02	0.4	5.79
male	3month	LRTIs	20200110	3.23	58.7	1.47	26.7	0.72	13.0	0.08	1.4	0.01	0.2	5.51
female	69day	LRTIs	20200110	4.49	75.0	0.89	14.9	0.44	7.4	0.15	2.5	0.01	0.2	5.98
female	1year	LRTIs	20200110	2.36	32.7	4.56	63.0	0.27	3.7	0.03	0.5	0.01	0.1	7.23
male	267day	LRTIs	20200110	5.09	63.3	2.27	28.1	0.38	4.8	0.31	3.8	0.00	0.0	8.05
male	1year	LRTIs	20200110	7.06	58.4	3.69	30.5	1.29	10.7	0.05	0.4	0.00	0.0	12.09
female	0year	LRTIs	20200110	5.66	52.3	3.17	29.2	1.53	14.1	0.47	4.3	0.01	0.1	10.84
female	0year	LRTIs	20200110	1.56	10.4	12.34	82.1	1.04	6.9	0.05	0.4	0.02	0.2	15.01
female	1year	LRTIs	20200110	4.42	41.7	4.73	44.6	1.39	13.1	0.04	0.4	0.02	0.2	10.60
female	1year	LRTIs	20200110	4.42	64.6	1.74	25.5	0.61	8.9	0.06	0.9	0.01	0.1	6.84
male	1year	LRTIs	20200110	3.27	73.2	0.86	19.2	0.30	6.8	0.03	0.7	0.00	0.1	4.46
male	186day	LRTIs	20200111	4.56	51.1	3.17	35.6	0.92	10.3	0.27	3.0	0.00	0.0	8.92
male	1year	URTIs	20200111	4.64	63.1	2.02	27.5	0.65	8.8	0.04	0.5	0.01	0.1	7.36
male	63day	LRTIs	20200111	5.96	63.2	2.11	22.4	1.13	12.0	0.22	2.3	0.01	0.1	9.43
female	23day	LRTIs	20200111	7.50	61.0	3.05	24.8	1.25	10.2	0.48	3.9	0.01	0.1	12.29
female	0year	LRTIs	20200111	1.49	18.6	6.31	79.2	0.15	1.9	0.02	0.3	0.00	0.0	7.97
female	3day	LRTIs	20200111	2.31	31.4	3.46	47.1	1.44	19.5	0.14	1.9	0.01	0.1	7.36
female	0year	LRTIs	20200111	4.10	56.8	2.60	36.0	0.32	4.5	0.16	2.2	0.04	0.5	7.22
male	224day	LRTIs	20200111	3.25	48.1	2.78	41.3	0.65	9.6	0.05	0.7	0.02	0.3	6.75
male	14day	LRTIs	20200112	2.74	34.1	3.87	48.4	1.07	13.4	0.32	3.9	0.02	0.2	8.02
male	0year	LRTIs	20200112	2.43	19.2	8.78	69.2	1.39	11.0	0.03	0.3	0.04	0.3	12.67
male	1day	LRTIs	20200112	4.87	25.9	12.91	68.6	0.76	4.0	0.25	1.3	0.04	0.2	18.83
male	3day	LRTIs	20200112	2.59	34.6	3.48	46.5	0.91	12.2	0.48	6.5	0.01	0.2	7.47
male	7year	LRTIs	20200112	2.16	22.6	6.38	66.7	1.02	10.6	0.00	0.0	0.01	0.1	9.57
male	13day	LRTIs	20200112	6.09	72.8	0.66	7.9	1.27	15.2	0.29	3.5	0.05	0.6	8.36
male	16day	LRTIs	20200112	5.61	64.1	2.31	26.3	0.78	8.9	0.04	0.4	0.03	0.3	8.77
male	1day	LRTIs	20200112	3.95	28.0	9.24	65.5	0.71	5.0	0.17	1.2	0.04	0.3	14.11
male	11day	LRTIs	20200112	3.12	27.6	6.06	53.7	1.64	14.5	0.43	3.8	0.04	0.4	11.29
female	75day	LRTIs	20200112	3.86	33.5	6.71	58.2	0.91	7.9	0.01	0.1	0.04	0.3	11.53
male	139day	LRTIs	20200113	8.26	81.1	0.94	9.2	0.82	8.0	0.17	1.7	0.00	0.0	10.19
female	332day	LRTIs	20200113	7.78	70.1	2.12	19.1	0.88	7.9	0.32	2.9	0.00	0.0	11.10
male	125day	LRTIs	20200113	3.00	64.3	1.12	23.9	0.51	11.0	0.04	0.8	0.00	0.0	4.67
male	58day	LRTIs	20200113	3.22	53.5	2.01	33.3	0.57	9.4	0.23	3.8	0.00	0.0	6.03
female	309day	LRTIs	20200113	4.47	65.9	1.85	27.2	0.45	6.6	0.02	0.3	0.00	0.0	6.79
female	1year	LRTIs	20200113	4.56	62.7	2.25	30.8	0.37	5.0	0.11	1.5	0.00	0.0	7.29
male	337day	LRTIs	20200113	1.30	38.8	1.46	43.4	0.56	16.7	0.03	1.0	0.00	0.1	3.35
male	1year	LRTIs	20200113	3.11	62.6	1.23	24.8	0.46	9.3	0.16	3.2	0.00	0.1	4.96
female	348day	LRTIs	20200113	1.97	22.9	5.77	67.3	0.83	9.6	0.02	0.2	0.00	0.0	8.59
male	3year	URTIs	20200113	2.22	61.5	1.07	29.6	0.30	8.2	0.02	0.5	0.01	0.2	3.62
female	1year	LRTIs	20200113	5.24	49.9	4.53	43.1	0.67	6.4	0.06	0.6	0.00	0.0	10.50
female	1year	URTIs	20200113	2.14	79.7	0.30	11.3	0.21	7.7	0.03	1.3	0.00	0.0	2.68
female	7year	LRTIs	20200113	1.43	24.1	3.89	65.7	0.57	9.6	0.03	0.5	0.01	0.1	5.93
male	1year	LRTIs	20200113	6.40	58.5	3.01	27.6	1.39	12.8	0.11	1.0	0.01	0.1	10.92
female	2year	URTIs	20200113	2.94	48.8	2.81	46.7	0.24	4.0	0.02	0.3	0.01	0.2	6.02
male	3year	LRTIs	20200113	3.99	63.7	1.56	24.9	0.35	5.6	0.37	5.8	0.00	0.0	6.27
male	2year	LRTIs	20200113	5.02	66.8	1.85	24.6	0.36	4.8	0.29	3.8	0.00	0.0	7.52
male	5year	LRTIs	20200113	2.15	24.7	5.66	64.9	0.68	7.8	0.21	2.4	0.02	0.2	8.72
male	1year	LRTIs	20200113	2.60	66.9	0.73	18.7	0.50	12.8	0.06	1.5	0.00	0.1	3.89
male	204day	LRTIs	20200113	3.28	67.8	0.43	8.9	1.02	21.2	0.10	2.0	0.00	0.1	4.83
male	10year	URTIs	20200113	2.26	24.3	6.35	68.4	0.64	6.9	0.03	0.3	0.01	0.1	9.29
male	83day	LRTIs	20200113	7.48	69.0	2.23	20.5	0.88	8.1	0.19	1.8	0.06	0.6	10.84
female	1year	LRTIs	20200113	2.33	31.0	4.25	56.1	0.86	11.5	0.09	1.2	0.01	0.2	7.54
female	255day	LRTIs	20200113	4.17	82.4	0.67	13.3	0.19	3.8	0.02	0.5	0.00	0.0	5.05
male	14day	LRTIs	20200113	5.36	59.3	2.60	28.8	0.73	8.1	0.29	3.3	0.04	0.5	9.02
female	1year	URTIs	20200113	2.62	37.4	3.82	54.5	0.55	7.8	0.01	0.2	0.00	0.1	7.00
male	330day	LRTIs	20200113	5.92	51.6	4.49	39.1	0.86	7.5	0.18	1.6	0.03	0.2	11.48
male	3year	LRTIs	20200113	2.64	40.8	3.27	50.5	0.54	8.4	0.00	0.1	0.02	0.2	6.47
female	9day	LRTIs	20200113	5.70	53.6	2.95	27.7	1.61	15.1	0.32	3.1	0.05	0.5	10.63
female	4year	LRTIs	20200114	2.26	57.5	1.09	27.7	0.41	10.6	0.15	3.9	0.01	0.3	3.92
male	5year	LRTIs	20200114	2.76	36.1	4.19	54.7	0.60	7.9	0.09	1.2	0.01	0.1	7.65
male	187day	LRTIs	20200114	8.26	73.6	2.38	21.2	0.48	4.3	0.10	0.9	0.00	0.0	11.22
male	112day	LRTIs	20200114	3.59	64.0	1.55	27.5	0.46	8.1	0.02	0.4	0.00	0.0	5.62
female	1year	LRTIs	20200114	4.69	66.6	1.55	22.0	0.78	11.1	0.02	0.3	0.00	0.0	7.04
female	45day	LRTIs	20200114	8.18	66.1	2.77	22.4	0.78	6.3	0.65	5.2	0.00	0.0	12.38
male	2year	LRTIs	20200114	1.70	27.8	4.04	65.9	0.36	5.9	0.02	0.3	0.00	0.1	6.12
female	160day	LRTIs	20200114	5.13	67.5	1.91	25.1	0.49	6.4	0.07	0.9	0.01	0.1	7.61
female	328day	LRTIs	20200114	4.22	53.9	2.90	37.1	0.69	8.9	0.01	0.1	0.00	0.0	7.82
male	5year	LRTIs	20200114	5.34	41.6	6.25	48.7	0.80	6.2	0.41	3.2	0.04	0.3	12.84
male	0year	LRTIs	20200114	3.20	26.2	7.81	64.0	0.68	5.6	0.46	3.8	0.05	0.4	12.20
male	2year	LRTIs	20200114	1.71	35.0	2.82	57.5	0.27	5.6	0.08	1.6	0.01	0.3	4.89
female	147day	LRTIs	20200114	2.70	32.8	4.39	53.6	1.06	12.9	0.05	0.6	0.01	0.1	8.21
female	24day	LRTIs	20200114	6.35	65.7	1.35	14.0	1.17	12.1	0.74	7.7	0.04	0.5	9.65
male	39day	LRTIs	20200114	3.29	60.8	1.10	20.2	0.72	13.2	0.31	5.6	0.01	0.2	5.43
female	2month	LRTIs	20200114	6.10	64.5	2.03	21.5	0.73	7.7	0.59	6.3	0.00	0.0	9.45
male	11year	LRTIs	20200114	1.56	7.8	17.11	85.4	1.35	6.8	0.00	0.0	0.00	0.0	20.02
female	12year	URTIs	20200114	3.45	44.8	3.41	44.3	0.39	5.0	0.41	5.3	0.05	0.6	7.71
male	11year	URTIs	20200114	3.06	19.6	11.78	75.5	0.71	4.5	0.04	0.3	0.02	0.1	15.61
male	1year	LRTIs	20200115	4.53	46.9	3.98	41.1	1.12	11.6	0.01	0.1	0.03	0.3	9.67
female	6year	LRTIs	20200115	2.81	29.2	6.16	64.2	0.47	4.9	0.16	1.6	0.01	0.1	9.61
male	1year	LRTIs	20200115	5.02	64.7	2.28	29.4	0.40	5.2	0.05	0.6	0.01	0.1	7.76
male	72day	LRTIs	20200115	8.39	72.6	1.73	15.0	1.07	9.3	0.35	3.1	0.00	0.0	11.54
male	132day	LRTIs	20200115	5.06	71.7	1.28	18.2	0.48	6.8	0.23	3.3	0.00	0.0	7.05
male	3year	LRTIs	20200115	2.83	66.6	1.08	25.3	0.27	6.4	0.06	1.4	0.01	0.3	4.25
male	10month	LRTIs	20200115	4.60	32.4	7.46	52.7	2.05	14.5	0.05	0.3	0.01	0.1	14.17
male	146day	LRTIs	20200115	3.31	37.4	5.03	56.7	0.44	4.9	0.09	1.0	0.00	0.0	8.87
male	4year	LRTIs	20200115	4.24	36.3	6.49	55.4	0.83	7.1	0.13	1.1	0.02	0.1	11.71
male	1year	LRTIs	20200115	2.15	45.4	1.52	32.0	1.02	21.7	0.04	0.8	0.01	0.1	4.74
female	6year	LRTIs	20200115	2.43	28.2	5.54	64.1	0.63	7.3	0.03	0.3	0.01	0.1	8.64
male	2year	LRTIs	20200115	2.92	25.4	7.25	62.9	1.33	11.6	0.01	0.1	0.00	0.0	11.51
female	24day	LRTIs	20200115	4.50	59.3	2.13	28.1	0.88	11.6	0.07	0.9	0.01	0.1	7.59
female	0year	LRTIs	20200115	3.61	28.1	7.78	60.6	1.09	8.5	0.34	2.6	0.03	0.2	12.85
male	1year	URTIs	20200115	2.12	44.5	2.40	50.1	0.22	4.5	0.02	0.5	0.02	0.4	4.78
male	1year	LRTIs	20200115	8.25	82.8	1.11	11.1	0.50	5.0	0.11	1.1	0.00	0.0	9.97
male	146day	LRTIs	20200115	5.91	65.8	1.96	21.8	0.89	9.9	0.22	2.5	0.00	0.0	8.98
female	9month	LRTIs	20200115	4.26	76.7	0.92	16.6	0.32	5.8	0.04	0.8	0.00	0.1	5.54
male	1year	LRTIs	20200115	3.90	67.2	1.45	24.8	0.43	7.4	0.04	0.6	0.00	0.0	5.82
male	295day	LRTIs	20200115	5.93	69.3	1.97	23.1	0.60	7.0	0.05	0.6	0.00	0.0	8.55
male	2year	LRTIs	20200115	3.11	48.1	2.61	40.2	0.72	11.1	0.03	0.5	0.00	0.1	6.47
male	4year	LRTIs	20200115	2.93	55.9	1.68	32.1	0.42	8.0	0.20	3.9	0.01	0.1	5.24
male	7year	LRTIs	20200115	2.05	25.6	5.39	67.1	0.48	6.0	0.09	1.1	0.02	0.2	8.03
female	280day	LRTIs	20200115	4.51	38.9	6.22	53.6	0.77	6.6	0.11	0.9	0.00	0.0	11.61
male	303day	URTIs	20200116	4.65	64.0	2.23	30.7	0.38	5.2	0.01	0.1	0.00	0.0	7.27
male	282day	LRTIs	20200116	7.27	79.8	0.81	9.0	0.98	10.8	0.04	0.4	0.00	0.0	9.10
male	2year	LRTIs	20200116	1.56	19.4	5.62	69.9	0.83	10.3	0.03	0.4	0.00	0.0	8.04
male	109day	LRTIs	20200116	7.12	75.1	1.70	18.0	0.54	5.7	0.10	1.1	0.01	0.1	9.47
male	209day	LRTIs	20200116	5.16	71.4	1.51	20.9	0.40	5.6	0.15	2.1	0.00	0.0	7.22
male	27day	LRTIs	20200116	5.42	69.3	1.39	17.8	0.56	7.1	0.43	5.6	0.01	0.2	7.81
male	1day	LRTIs	20200116	1.47	12.0	9.67	78.6	1.07	8.7	0.07	0.5	0.02	0.2	12.30
female	2month	LRTIs	20200116	2.06	42.7	2.24	46.3	0.47	9.8	0.02	0.4	0.04	0.8	4.83
female	1year	LRTIs	20200116	4.88	51.4	3.93	41.5	0.53	5.6	0.13	1.4	0.01	0.1	9.48
male	1year	URTIs	20200116	6.17	27.8	14.40	64.9	1.58	7.1	0.05	0.2	0.01	0.0	22.21
male	1year	LRTIs	20200116	1.90	33.0	3.27	56.9	0.41	7.1	0.18	3.0	0.00	0.0	5.76
male	192day	LRTIs	20200116	7.94	57.6	4.17	30.3	1.62	11.8	0.02	0.2	0.01	0.1	13.76
male	106day	LRTIs	20200116	7.30	61.7	3.65	30.9	0.59	5.0	0.28	2.4	0.00	0.0	11.82
male	67day	LRTIs	20200116	3.26	55.4	1.72	29.3	0.76	12.8	0.14	2.3	0.01	0.2	5.89
male	1year	LRTIs	20200117	4.40	64.9	1.89	27.9	0.44	6.4	0.05	0.7	0.01	0.1	6.79
male	2year	LRTIs	20200117	8.52	50.0	7.57	44.4	0.63	3.7	0.31	1.8	0.01	0.1	17.04
female	9month	LRTIs	20200117	3.88	53.6	2.70	37.5	0.53	7.4	0.10	1.4	0.01	0.1	7.22
male	62day	LRTIs	20200117	6.36	66.9	1.42	14.9	0.83	8.7	0.89	9.3	0.02	0.2	9.52
female	6year	LRTIs	20200117	5.34	34.3	9.34	60.0	0.69	4.4	0.20	1.3	0.00	0.0	15.57
female	281day	LRTIs	20200117	6.69	61.8	2.81	25.9	0.81	7.5	0.51	4.7	0.01	0.1	10.83
female	164day	LRTIs	20200117	6.58	62.3	2.84	27.0	0.65	6.2	0.46	4.4	0.01	0.1	10.54
female	3year	LRTIs	20200117	1.41	46.6	1.37	45.7	0.21	6.8	0.03	0.8	0.00	0.1	3.02
female	325day	LRTIs	20200117	3.70	37.9	5.10	52.2	0.84	8.7	0.11	1.1	0.01	0.1	9.76
male	13day	LRTIs	20200117	5.11	42.1	4.67	38.5	1.89	15.5	0.46	3.7	0.02	0.2	12.15
male	42day	LRTIs	20200117	4.09	59.2	1.86	26.8	0.89	12.8	0.09	1.2	0.00	0.0	6.93
male	305day	LRTIs	20200117	1.71	26.2	4.58	70.4	0.19	2.9	0.02	0.4	0.01	0.1	6.51
male	215day	LRTIs	20200117	4.85	56.5	2.99	34.9	0.71	8.3	0.03	0.3	0.00	0.0	8.58
female	3year	URTIs	20200117	1.17	16.4	5.87	82.2	0.09	1.2	0.01	0.1	0.01	0.1	7.15
male	2year	LRTIs	20200117	2.77	54.9	1.77	35.2	0.39	7.7	0.11	2.1	0.01	0.1	5.05
male	303day	LRTIs	20200118	4.45	52.3	2.73	32.2	1.16	13.6	0.16	1.9	0.00	0.0	8.50
male	1day	LRTIs	20200118	3.17	32.5	5.77	59.2	0.76	7.8	0.05	0.5	0.00	0.0	9.75
male	0year	LRTIs	20200118	1.33	31.6	2.59	61.4	0.13	3.2	0.15	3.5	0.01	0.3	4.21
male	198day	LRTIs	20200118	6.59	79.1	1.04	12.6	0.67	8.0	0.02	0.2	0.01	0.1	8.33
male	2year	LRTIs	20200118	3.22	35.7	5.37	59.6	0.41	4.5	0.02	0.2	0.00	0.0	9.02
male	8day	LRTIs	20200118	4.67	48.8	3.69	38.7	0.65	6.8	0.53	5.5	0.02	0.2	9.56
male	86day	LRTIs	20200118	10.43	80.6	1.69	13.1	0.67	5.2	0.09	0.7	0.05	0.4	12.93
male	2year	LRTIs	20200119	2.94	16.3	13.76	76.3	1.31	7.2	0.04	0.2	0.01	0.0	18.06
female	6year	LRTIs	20200119	3.97	33.9	7.09	60.7	0.43	3.7	0.19	1.6	0.01	0.1	11.69
male	2year	URTIs	20200119	5.46	57.2	2.91	30.6	1.14	12.0	0.02	0.2	0.00	0.0	9.53
male	11month	LRTIs	20200119	4.24	62.7	1.70	25.2	0.78	11.6	0.04	0.5	0.00	0.0	6.76
male	239day	URTIs	20200119	4.87	63.2	2.16	28.0	0.63	8.2	0.04	0.6	0.00	0.0	7.70
male	128day	LRTIs	20200119	5.64	78.2	1.09	15.1	0.24	3.4	0.23	3.2	0.00	0.1	7.20
male	191day	LRTIs	20200119	3.96	63.5	1.46	23.5	0.75	12.1	0.06	0.9	0.00	0.0	6.23
female	187day	LRTIs	20200119	4.47	71.3	1.32	21.1	0.43	6.9	0.03	0.5	0.01	0.2	6.26
male	39day	LRTIs	20200119	5.25	50.2	3.67	35.0	0.83	8.0	0.71	6.8	0.00	0.0	10.46
female	2year	LRTIs	20200119	3.42	51.0	2.42	36.1	0.83	12.5	0.03	0.4	0.00	0.0	6.70
female	4year	LRTIs	20200119	1.53	13.1	9.46	81.1	0.67	5.7	0.01	0.1	0.00	0.0	11.67
male	6month	LRTIs	20200119	3.92	30.4	7.33	57.1	1.57	12.2	0.04	0.3	0.01	0.0	12.87
male	262day	LRTIs	20200119	4.53	75.1	0.35	5.8	0.92	15.2	0.23	3.9	0.00	0.0	6.03
female	4month	LRTIs	20200119	7.36	81.6	0.71	7.9	0.42	4.7	0.52	5.8	0.00	0.0	9.01
female	54day	LRTIs	20200119	5.86	80.2	0.80	10.9	0.50	6.9	0.14	2.0	0.00	0.0	7.30
female	46day	LRTIs	20200119	6.53	78.2	1.14	13.7	0.50	6.0	0.17	2.0	0.00	0.1	8.34
male	227day	LRTIs	20200119	4.25	48.4	3.13	35.6	1.09	12.4	0.31	3.5	0.01	0.1	8.79
male	2month	LRTIs	20200119	4.20	53.0	2.81	35.3	0.85	10.8	0.06	0.8	0.00	0.1	7.92
female	1year	LRTIs	20200119	7.57	55.3	5.10	37.2	0.81	5.9	0.20	1.5	0.01	0.1	13.69
female	6year	LRTIs	20200119	3.54	26.2	9.12	67.5	0.72	5.3	0.11	0.8	0.03	0.2	13.52
female	1year	LRTIs	20200119	3.25	63.3	1.38	26.8	0.44	8.6	0.06	1.2	0.01	0.1	5.14
male	72day	LRTIs	20200119	7.44	70.0	1.96	18.4	0.75	7.1	0.47	4.5	0.00	0.0	10.62
male	7year	URTIs	20200119	4.69	48.0	3.87	39.6	1.17	12.0	0.03	0.3	0.01	0.1	9.77
female	1year	LRTIs	20200119	5.16	70.8	1.39	19.2	0.60	8.3	0.11	1.6	0.01	0.1	7.27
male	207day	LRTIs	20200119	4.03	69.2	1.22	20.8	0.51	8.7	0.08	1.3	0.00	0.0	5.84
male	40day	LRTIs	20200119	2.79	49.2	1.37	24.0	1.14	20.0	0.39	6.8	0.00	0.0	5.69
male	225day	LRTIs	20200119	4.38	30.7	7.78	54.4	2.10	14.7	0.00	0.0	0.04	0.2	14.30
male	2year	LRTIs	20200119	3.04	30.4	5.01	50.1	1.88	18.8	0.02	0.2	0.05	0.5	10.00
male	181day	URTIs	20200119	2.48	28.8	5.35	62.2	0.75	8.8	0.01	0.1	0.01	0.1	8.60
male	94day	LRTIs	20200119	4.95	72.3	1.43	20.9	0.40	5.9	0.06	0.9	0.00	0.0	6.84
female	4day	LRTIs	20200119	2.92	23.2	8.31	66.2	1.29	10.3	0.03	0.2	0.02	0.1	12.57
male	222day	LRTIs	20200119	4.29	48.2	3.65	41.0	0.83	9.4	0.12	1.4	0.00	0.0	8.89
male	149day	URTIs	20200119	4.08	52.3	2.64	33.8	1.03	13.3	0.01	0.2	0.03	0.4	7.79
male	124day	LRTIs	20200120	3.59	61.3	1.04	17.7	1.08	18.5	0.14	2.4	0.00	0.1	5.85
female	74day	LRTIs	20200120	2.95	63.0	1.22	26.1	0.45	9.5	0.06	1.3	0.00	0.1	4.68
male	353day	LRTIs	20200120	3.00	23.3	8.49	65.9	1.37	10.6	0.01	0.1	0.01	0.1	12.88
male	5year	LRTIs	20200120	2.64	44.1	2.29	38.4	0.77	12.9	0.28	4.6	0.00	0.0	5.98
male	1year	LRTIs	20200120	3.78	47.0	3.34	41.5	0.66	8.2	0.26	3.2	0.01	0.1	8.05
male	233day	URTIs	20200120	2.29	41.9	2.91	53.3	0.25	4.6	0.01	0.2	0.00	0.0	5.46
male	358day	LRTIs	20200120	5.02	44.0	5.19	45.6	0.99	8.7	0.19	1.7	0.00	0.0	11.39
male	268day	LRTIs	20200120	3.06	45.5	3.06	45.6	0.49	7.3	0.11	1.6	0.00	0.0	6.72
male	139day	URTIs	20200120	2.25	32.4	4.18	60.5	0.47	6.7	0.02	0.3	0.01	0.1	6.93
female	236day	LRTIs	20200120	4.10	55.1	2.48	33.4	0.75	10.0	0.09	1.1	0.03	0.4	7.45
male	276day	LRTIs	20200120	3.05	34.2	4.42	49.8	1.37	15.4	0.05	0.5	0.01	0.1	8.90
male	24day	LRTIs	20200120	4.50	61.7	1.89	25.8	0.65	8.9	0.24	3.3	0.02	0.3	7.30
female	1year	LRTIs	20200120	7.32	65.4	3.11	27.9	0.57	5.1	0.11	1.0	0.07	0.6	11.18
male	119day	LRTIs	20200120	5.17	69.2	1.75	23.5	0.50	6.7	0.04	0.5	0.00	0.1	7.46
female	166day	URTIs	20200120	6.78	65.4	2.72	26.3	0.64	6.2	0.18	1.8	0.03	0.3	10.35
male	156day	LRTIs	20200120	5.98	72.2	1.85	22.4	0.41	5.0	0.02	0.3	0.01	0.1	8.27
male	0year	LRTIs	20200121	5.31	76.4	1.12	16.1	0.25	3.6	0.23	3.3	0.04	0.6	6.95
female	1year	LRTIs	20200121	4.01	58.0	2.12	30.5	0.72	10.4	0.08	1.1	0.00	0.0	6.93
female	1year	LRTIs	20200121	4.60	50.5	3.51	38.4	0.73	8.0	0.26	2.8	0.02	0.3	9.12
female	0year	LRTIs	20200121	3.26	21.5	10.50	69.2	1.18	7.8	0.18	1.2	0.04	0.3	15.16
male	2year	LRTIs	20200121	3.02	50.0	2.61	43.2	0.37	6.2	0.03	0.5	0.01	0.1	6.04
female	2year	URTIs	20200121	1.85	66.8	0.53	19.3	0.35	12.8	0.02	0.8	0.01	0.3	2.76
male	88day	LRTIs	20200121	6.16	80.8	1.10	14.5	0.19	2.5	0.17	2.2	0.00	0.0	7.62
female	2year	LRTIs	20200121	3.73	65.9	1.48	26.1	0.39	6.8	0.07	1.2	0.00	0.0	5.67
female	2year	LRTIs	20200121	4.27	65.8	1.73	26.6	0.28	4.3	0.20	3.0	0.02	0.3	6.50
male	1year	LRTIs	20200121	6.11	74.7	1.19	14.5	0.59	7.2	0.28	3.4	0.01	0.2	8.18
male	265day	LRTIs	20200122	2.91	14.9	15.03	77.2	1.46	7.5	0.01	0.0	0.08	0.4	19.49
female	114day	LRTIs	20200122	3.11	35.0	4.69	52.7	0.94	10.6	0.15	1.7	0.00	0.0	8.89
male	272day	LRTIs	20200122	4.45	75.0	0.92	15.5	0.49	8.2	0.07	1.2	0.01	0.1	5.94
male	94day	LRTIs	20200122	5.07	71.1	1.36	19.1	0.61	8.6	0.08	1.1	0.01	0.1	7.13
male	167day	LRTIs	20200122	4.43	65.7	1.22	18.1	0.63	9.3	0.46	6.8	0.00	0.1	6.74
male	7year	URTIs	20200122	1.02	9.7	9.39	89.1	0.12	1.1	0.01	0.1	0.00	0.0	10.54
female	1year	LRTIs	20200122	3.02	21.7	9.86	70.7	1.00	7.2	0.05	0.4	0.00	0.0	13.93
male	133day	URTIs	20200122	6.82	66.4	2.29	22.3	0.63	6.1	0.53	5.2	0.00	0.0	10.27
male	265day	LRTIs	20200122	3.79	72.5	0.63	12.0	0.41	7.8	0.39	7.4	0.02	0.3	5.24
male	91day	LRTIs	20200122	6.30	70.5	1.60	17.9	0.93	10.4	0.10	1.2	0.00	0.0	8.93
female	3year	LRTIs	20200122	4.33	27.4	9.67	61.1	1.66	10.5	0.14	0.9	0.01	0.1	15.81
female	7month	LRTIs	20200122	4.38	38.4	5.85	51.3	1.09	9.6	0.07	0.7	0.00	0.0	11.39
female	63day	LRTIs	20200122	4.90	61.9	1.78	22.5	1.06	13.4	0.17	2.1	0.01	0.1	7.92
male	87day	LRTIs	20200122	5.45	66.2	1.93	23.5	0.65	7.9	0.19	2.3	0.01	0.1	8.23
male	0year	LRTIs	20200122	3.88	17.6	15.82	71.8	1.81	8.2	0.46	2.1	0.06	0.3	22.03
male	43day	LRTIs	20200122	5.52	76.9	0.95	13.2	0.57	8.0	0.13	1.9	0.00	0.0	7.17
male	2year	LRTIs	20200122	4.47	64.0	1.78	25.5	0.37	5.2	0.36	5.1	0.02	0.2	7.00
female	314day	LRTIs	20200122	5.40	59.1	2.68	29.4	0.95	10.4	0.10	1.1	0.00	0.0	9.13
female	337day	LRTIs	20200122	4.71	45.9	4.58	44.6	0.76	7.4	0.21	2.0	0.01	0.1	10.27
female	5month	LRTIs	20200122	9.63	78.8	2.13	17.5	0.42	3.4	0.01	0.1	0.03	0.2	12.22
male	111day	LRTIs	20200122	5.98	78.3	0.90	11.8	0.49	6.4	0.26	3.4	0.01	0.1	7.64
male	1year	LRTIs	20200122	3.80	62.2	1.47	24.3	0.58	9.6	0.20	3.4	0.03	0.5	6.08
female	4year	LRTIs	20200122	1.25	12.8	7.73	79.8	0.68	7.0	0.03	0.3	0.01	0.1	9.70
male	102day	LRTIs	20200122	5.77	80.5	1.14	15.8	0.24	3.4	0.02	0.2	0.01	0.1	7.18
female	237day	LRTIs	20200122	2.81	62.9	1.34	30.0	0.27	6.0	0.04	1.0	0.01	0.1	4.47
female	1year	LRTIs	20200122	5.40	48.1	4.89	43.6	0.91	8.1	0.02	0.2	0.00	0.0	11.22
female	1year	LRTIs	20200122	1.37	44.8	1.55	50.8	0.10	3.2	0.03	0.8	0.01	0.4	3.06
female	2year	LRTIs	20200122	1.84	75.5	0.56	22.9	0.01	0.4	0.03	1.2	0.00	0.0	2.44
male	36day	LRTIs	20200122	4.63	76.7	0.77	12.7	0.56	9.3	0.06	1.0	0.02	0.3	6.04
male	260day	LRTIs	20200123	2.37	27.4	5.33	61.6	0.93	10.7	0.02	0.3	0.00	0.0	8.65
female	283day	LRTIs	20200123	1.45	24.8	4.10	70.5	0.20	3.4	0.06	1.0	0.02	0.3	5.83
male	139day	LRTIs	20200123	6.35	46.2	6.10	44.3	1.24	9.0	0.07	0.5	0.00	0.0	13.76
female	1year	LRTIs	20200123	2.16	20.4	7.31	69.0	1.07	10.1	0.04	0.4	0.01	0.1	10.59
male	5month	LRTIs	20200123	8.20	81.1	1.33	13.1	0.53	5.2	0.06	0.6	0.00	0.0	10.12
female	210day	LRTIs	20200123	4.71	62.3	1.96	25.9	0.80	10.6	0.08	1.0	0.01	0.2	7.56
male	10month	LRTIs	20200123	6.68	78.7	1.32	15.6	0.40	4.7	0.07	0.9	0.01	0.1	8.48
male	4year	LRTIs	20200123	2.32	33.7	3.90	56.8	0.61	8.8	0.04	0.6	0.00	0.1	6.87
female	1year	LRTIs	20200123	4.97	35.9	7.91	57.0	0.98	7.0	0.01	0.1	0.01	0.0	13.88
female	0year	LRTIs	20200123	4.63	19.9	17.32	74.2	1.13	4.9	0.21	0.9	0.03	0.1	23.32
male	17day	LRTIs	20200123	2.71	50.3	1.89	35.2	0.55	10.3	0.22	4.1	0.01	0.1	5.38
male	177day	LRTIs	20200123	6.32	63.4	2.42	24.3	1.14	11.5	0.08	0.8	0.00	0.0	9.96
female	4month	LRTIs	20200123	4.35	63.0	1.72	24.9	0.71	10.3	0.13	1.8	0.00	0.0	6.91
female	46day	LRTIs	20200123	9.79	68.6	3.43	24.0	0.63	4.4	0.43	3.0	0.00	0.0	14.28
male	1year	URTIs	20200123	2.11	33.2	3.89	61.2	0.33	5.2	0.02	0.3	0.00	0.1	6.35
female	1year	LRTIs	20200123	1.46	52.2	0.83	29.7	0.44	15.7	0.07	2.4	0.00	0.0	2.80
male	3year	LRTIs	20200123	1.11	18.4	4.50	75.2	0.29	4.8	0.08	1.3	0.02	0.3	6.00
female	2year	LRTIs	20200123	2.10	36.4	3.14	54.1	0.51	8.7	0.04	0.6	0.01	0.2	5.80
female	220day	LRTIs	20200123	4.32	23.6	12.86	70.3	1.10	6.0	0.03	0.1	0.01	0.0	18.32
female	1year	LRTIs	20200123	6.48	44.9	7.17	49.7	0.77	5.3	0.00	0.0	0.02	0.1	14.44
male	72day	URTIs	20200123	3.76	39.3	4.27	44.5	1.37	14.3	0.14	1.5	0.04	0.4	9.58
male	10year	LRTIs	20200124	1.47	23.8	4.36	70.6	0.33	5.3	0.01	0.2	0.01	0.1	6.18
male	14day	LRTIs	20200124	2.17	8.6	21.10	83.6	1.66	6.6	0.24	1.0	0.06	0.2	25.23
male	258day	LRTIs	20200124	4.23	40.1	5.79	54.9	0.46	4.4	0.06	0.6	0.00	0.0	10.54
female	56day	LRTIs	20200124	5.92	62.0	1.32	13.8	1.22	12.8	1.08	11.3	0.01	0.1	9.55
female	169day	LRTIs	20200124	3.95	56.9	2.55	36.6	0.33	4.8	0.10	1.4	0.02	0.3	6.95
female	28day	LRTIs	20200124	2.78	51.7	1.41	26.2	0.80	14.9	0.35	6.5	0.04	0.7	5.38
male	1year	LRTIs	20200124	4.36	49.1	3.90	43.9	0.44	4.9	0.18	2.0	0.01	0.1	8.89
female	241day	LRTIs	20200124	5.29	58.1	3.33	36.5	0.37	4.1	0.10	1.1	0.02	0.2	9.11
female	1year	URTIs	20200124	1.07	68.8	0.39	25.2	0.08	5.3	0.01	0.7	0.00	0.0	1.55
male	318day	LRTIs	20200124	6.35	58.3	3.57	32.7	0.62	5.7	0.36	3.3	0.00	0.0	10.90
female	3year	LRTIs	20200124	8.63	44.9	9.06	47.1	0.98	5.1	0.54	2.8	0.02	0.1	19.23
male	271day	LRTIs	20200125	3.98	60.7	2.31	35.1	0.05	0.8	0.22	3.4	0.00	0.0	6.56
female	2year	LRTIs	20200125	8.01	45.1	8.96	50.4	0.59	3.3	0.16	0.9	0.05	0.3	17.77
female	1year	LRTIs	20200125	5.68	54.4	4.26	40.7	0.43	4.1	0.07	0.7	0.01	0.1	10.45
male	65day	LRTIs	20200125	3.73	69.4	1.33	25.0	0.21	3.9	0.09	1.6	0.01	0.1	5.37
male	2year	LRTIs	20200125	4.55	59.6	2.41	31.7	0.58	7.6	0.05	0.6	0.04	0.5	7.63
female	165day	LRTIs	20200125	2.98	39.1	4.14	54.4	0.43	5.6	0.05	0.7	0.02	0.2	7.62
female	77day	LRTIs	20200125	7.68	68.3	2.07	18.4	1.25	11.2	0.22	1.9	0.02	0.2	11.24
female	1day	LRTIs	20200125	3.01	17.0	13.21	74.6	1.35	7.6	0.11	0.6	0.04	0.2	17.72
male	352day	LRTIs	20200125	6.18	34.5	10.50	58.7	0.54	3.0	0.68	3.8	0.00	0.0	17.90
male	2year	LRTIs	20200125	6.10	57.9	3.80	36.1	0.43	4.1	0.18	1.7	0.02	0.2	10.53
female	3year	LRTIs	20200125	8.37	73.0	1.95	17.1	0.84	7.3	0.28	2.4	0.02	0.2	11.46
male	8month	LRTIs	20200125	4.83	64.1	1.50	20.0	0.98	13.0	0.21	2.8	0.01	0.1	7.53
male	1year	LRTIs	20200125	1.22	16.7	5.67	77.8	0.24	3.3	0.16	2.2	0.00	0.0	7.29
female	280day	LRTIs	20200125	3.22	26.2	7.85	63.9	1.19	9.7	0.00	0.0	0.03	0.2	12.29
male	79day	LRTIs	20200125	3.00	66.6	1.05	23.2	0.35	7.8	0.10	2.3	0.00	0.1	4.50
male	0year	LRTIs	20200125	2.55	19.9	9.48	74.0	0.44	3.5	0.28	2.2	0.05	0.4	12.80
male	254day	LRTIs	20200126	2.57	59.7	1.16	27.1	0.52	12.0	0.04	0.9	0.01	0.3	4.30
male	356day	LRTIs	20200126	3.39	59.3	1.69	29.7	0.52	9.1	0.10	1.7	0.01	0.2	5.71
male	1year	LRTIs	20200126	2.79	35.8	4.38	56.3	0.47	6.1	0.14	1.8	0.00	0.0	7.78
female	302day	LRTIs	20200126	8.30	48.9	6.32	37.2	1.39	8.2	0.92	5.5	0.03	0.2	16.96
male	108day	LRTIs	20200126	3.89	76.5	0.55	10.7	0.47	9.3	0.14	2.8	0.04	0.7	5.09
male	8day	LRTIs	20200126	2.52	33.1	3.98	52.5	0.96	12.6	0.14	1.8	0.00	0.0	7.60
male	6year	LRTIs	20200126	1.98	25.7	5.01	65.0	0.66	8.6	0.03	0.4	0.02	0.3	7.70
male	2year	LRTIs	20200126	2.61	40.0	3.50	53.7	0.37	5.6	0.04	0.6	0.01	0.1	6.53
female	146day	LRTIs	20200126	6.34	60.5	3.74	35.6	0.30	2.9	0.08	0.8	0.02	0.2	10.48
male	2year	URTIs	20200126	1.91	60.2	1.01	32.0	0.23	7.2	0.02	0.5	0.00	0.1	3.17
female	89day	LRTIs	20200126	7.47	77.3	1.29	13.3	0.71	7.3	0.18	1.9	0.02	0.2	9.67
male	2year	LRTIs	20200126	5.74	88.5	0.41	6.3	0.30	4.6	0.01	0.1	0.03	0.5	6.49
female	159day	LRTIs	20200126	6.48	77.6	1.24	14.9	0.52	6.2	0.09	1.1	0.02	0.2	8.35
male	6year	LRTIs	20200126	1.81	21.6	5.20	61.9	0.92	11.0	0.45	5.4	0.01	0.1	8.39
male	2month	LRTIs	20200127	5.11	35.7	7.15	50.0	1.93	13.5	0.10	0.7	0.01	0.1	14.30
male	68day	LRTIs	20200127	3.79	69.9	0.76	14.1	0.66	12.1	0.19	3.5	0.02	0.4	5.42
female	0year	LRTIs	20200127	3.82	35.9	6.12	57.7	0.63	6.0	0.02	0.2	0.02	0.2	10.61
male	0year	LRTIs	20200127	2.21	19.1	8.87	76.7	0.43	3.7	0.04	0.3	0.02	0.2	11.57
male	0year	LRTIs	20200127	1.32	4.5	24.91	84.5	2.98	10.1	0.26	0.9	0.01	0.0	29.48
male	201day	LRTIs	20200127	2.29	26.8	5.45	63.8	0.72	8.4	0.03	0.4	0.06	0.6	8.55
female	300day	LRTIs	20200127	4.24	49.0	3.68	42.5	0.70	8.1	0.03	0.3	0.01	0.1	8.66
male	151day	LRTIs	20200127	4.68	57.9	2.38	29.3	0.97	11.9	0.06	0.7	0.02	0.2	8.11
female	3month	LRTIs	20200127	4.76	25.5	11.69	62.4	2.23	11.9	0.00	0.0	0.03	0.2	18.71
female	2year	LRTIs	20200128	1.38	11.1	9.99	80.4	1.04	8.3	0.00	0.0	0.02	0.2	12.43
female	4year	LRTIs	20200128	3.66	43.0	4.15	48.6	0.57	6.7	0.14	1.7	0.00	0.0	8.52
male	44day	LRTIs	20200128	4.96	70.8	1.23	17.5	0.51	7.3	0.31	4.4	0.00	0.0	7.01
female	3year	LRTIs	20200128	2.83	35.0	4.40	54.6	0.75	9.3	0.08	1.0	0.00	0.1	8.06
male	205day	LRTIs	20200128	3.94	49.4	3.43	43.1	0.54	6.8	0.05	0.6	0.00	0.1	7.96
female	356day	LRTIs	20200128	6.07	52.3	3.99	34.4	1.32	11.3	0.18	1.6	0.04	0.4	11.60
male	1year	LRTIs	20200129	3.63	47.4	3.17	41.3	0.84	11.0	0.01	0.1	0.02	0.2	7.67
female	258day	LRTIs	20200129	5.78	61.9	2.63	28.2	0.82	8.8	0.10	1.1	0.00	0.0	9.33
male	64day	LRTIs	20200129	5.51	71.9	0.98	12.8	0.71	9.3	0.45	5.9	0.00	0.1	7.65
female	0year	LRTIs	20200129	1.44	18.8	5.50	71.8	0.61	7.9	0.07	1.0	0.04	0.5	7.66
male	348day	LRTIs	20200129	7.81	47.8	7.58	46.4	0.81	4.9	0.13	0.8	0.01	0.1	16.34
male	136day	LRTIs	20200129	5.06	44.1	5.24	45.7	1.06	9.2	0.09	0.8	0.03	0.2	11.48
male	1year	LRTIs	20200129	2.59	41.1	3.51	55.7	0.15	2.4	0.04	0.6	0.01	0.2	6.30
female	36day	LRTIs	20200129	6.19	52.7	3.96	33.7	1.00	8.5	0.59	5.1	0.01	0.0	11.75
male	291day	LRTIs	20200129	4.06	48.1	3.09	36.6	1.23	14.5	0.06	0.7	0.01	0.1	8.45
female	77day	LRTIs	20200129	5.88	62.9	2.52	26.9	0.75	8.1	0.19	2.0	0.01	0.1	9.35
female	93day	LRTIs	20200129	6.32	74.7	1.37	16.3	0.65	7.7	0.08	1.0	0.03	0.3	8.45
male	359day	LRTIs	20200130	6.77	79.2	1.08	12.6	0.64	7.5	0.05	0.6	0.01	0.1	8.55
female	3year	LRTIs	20200130	4.07	50.3	3.41	42.1	0.42	5.2	0.18	2.3	0.00	0.1	8.08
male	97day	LRTIs	20200130	5.07	77.8	0.93	14.3	0.35	5.4	0.15	2.4	0.00	0.1	6.50
male	1year	LRTIs	20200130	4.80	67.9	1.34	19.0	0.52	7.4	0.36	5.1	0.04	0.6	7.06
female	1year	LRTIs	20200130	3.66	48.5	2.91	38.6	0.82	10.8	0.15	2.1	0.00	0.0	7.54
male	56day	LRTIs	20200130	3.75	66.9	1.04	18.5	0.71	12.6	0.11	1.9	0.01	0.1	5.62
male	182day	LRTIs	20200130	4.85	86.5	0.32	5.7	0.26	4.7	0.17	3.0	0.00	0.1	5.60
female	240day	LRTIs	20200130	5.65	74.2	1.23	16.1	0.49	6.4	0.25	3.3	0.00	0.0	7.62
male	1year	LRTIs	20200130	4.38	75.2	1.09	18.7	0.32	5.5	0.03	0.5	0.00	0.1	5.82
male	344day	LRTIs	20200130	6.17	50.6	4.37	35.9	1.48	12.2	0.13	1.1	0.02	0.2	12.17
male	353day	LRTIs	20200130	4.24	76.5	0.81	14.6	0.39	7.1	0.10	1.7	0.00	0.1	5.54
female	1year	URTIs	20200130	3.18	76.4	0.53	12.8	0.43	10.4	0.01	0.2	0.01	0.2	4.16
female	0year	LRTIs	20200130	2.75	31.6	4.99	57.2	0.68	7.8	0.27	3.1	0.02	0.3	8.71
female	1year	URTIs	20200130	3.70	32.2	6.33	55.2	1.43	12.4	0.00	0.0	0.02	0.2	11.48
female	2year	LRTIs	20200130	6.06	52.7	3.84	33.5	1.12	9.7	0.45	4.0	0.02	0.1	11.49
female	5year	LRTIs	20200130	2.99	26.9	7.64	68.7	0.41	3.6	0.05	0.4	0.05	0.4	11.14
female	0year	LRTIs	20200130	2.96	48.5	2.60	42.6	0.37	6.1	0.15	2.4	0.02	0.4	6.10
male	285day	LRTIs	20200130	22.62	41.5	28.46	52.4	3.13	5.8	0.11	0.2	0.04	0.1	54.36
male	93day	LRTIs	20200131	3.53	79.1	0.57	12.7	0.30	6.8	0.06	1.3	0.00	0.1	4.46
female	251day	LRTIs	20200131	5.54	55.4	3.48	34.9	0.68	6.8	0.29	2.9	0.00	0.0	9.99
male	1year	LRTIs	20200131	2.31	33.5	3.92	56.6	0.59	8.5	0.09	1.3	0.01	0.1	6.92
male	47day	LRTIs	20200131	2.64	55.8	1.66	35.1	0.39	8.2	0.04	0.8	0.00	0.1	4.73
female	14day	LRTIs	20200131	3.32	56.2	1.69	28.6	0.69	11.8	0.19	3.2	0.01	0.2	5.90
male	1day	LRTIs	20200131	1.61	53.7	1.20	40.2	0.09	3.0	0.08	2.8	0.01	0.3	2.99
female	0year	LRTIs	20200131	1.94	19.0	7.55	74.1	0.48	4.7	0.20	2.0	0.02	0.2	10.19
male	2year	LRTIs	20200131	6.69	54.6	4.61	37.7	0.75	6.1	0.19	1.5	0.01	0.1	12.25
male	82day	LRTIs	20200201	3.52	62.5	1.41	24.8	0.56	9.8	0.15	2.6	0.02	0.3	5.66
male	154day	LRTIs	20200201	13.28	73.3	3.30	18.2	1.17	6.5	0.36	2.0	0.01	0.0	18.12
male	226day	URTIs	20200201	6.01	60.8	2.32	24.4	1.46	13.7	0.10	1.0	0.01	0.1	9.90
male	134day	LRTIs	20200201	7.19	65.4	2.72	24.7	0.99	9.0	0.04	0.3	0.06	0.6	11.00
male	32day	LRTIs	20200201	4.78	47.1	4.22	41.5	0.85	8.4	0.29	2.8	0.02	0.2	10.16
male	110day	LRTIs	20200201	5.01	54.7	3.62	39.5	0.44	4.8	0.09	0.9	0.01	0.1	9.17
male	40day	LRTIs	20200201	5.39	61.3	1.57	17.9	1.40	15.9	0.38	4.3	0.05	0.6	8.79
female	1year	LRTIs	20200202	3.49	41.0	3.48	40.8	1.01	11.8	0.54	6.3	0.01	0.1	8.53
female	0year	LRTIs	20200202	3.66	28.4	8.22	64.0	0.69	5.3	0.28	2.2	0.01	0.1	12.86
female	0year	LRTIs	20200202	4.09	24.1	11.52	67.9	1.06	6.3	0.27	1.6	0.02	0.1	16.96
male	1year	LRTIs	20200202	1.88	24.0	5.01	63.8	0.90	11.5	0.05	0.6	0.01	0.1	7.85
male	177day	LRTIs	20200202	7.93	71.1	1.79	16.0	0.58	5.2	0.86	7.7	0.00	0.0	11.16
female	360day	LRTIs	20200202	3.84	61.3	2.03	32.2	0.25	3.9	0.16	2.6	0.00	0.0	6.28
male	318day	LRTIs	20200202	4.89	65.0	1.90	25.2	0.53	7.1	0.20	2.6	0.01	0.1	7.53
male	2month	LRTIs	20200202	5.02	82.7	0.54	8.8	0.28	4.7	0.21	3.5	0.02	0.3	6.07
male	9day	LRTIs	20200202	7.59	38.3	8.99	45.5	2.40	12.1	0.72	3.7	0.09	0.4	19.79
female	0year	LRTIs	20200203	4.52	34.8	6.43	49.5	1.35	10.3	0.66	5.1	0.04	0.3	13.00
male	7year	LRTIs	20200203	1.58	21.9	5.10	70.6	0.47	6.5	0.05	0.7	0.02	0.3	7.22
female	147day	LRTIs	20200203	5.60	43.5	6.65	51.5	0.46	3.6	0.17	1.3	0.01	0.1	12.89
female	226day	LRTIs	20200203	5.98	70.1	1.77	20.8	0.56	6.5	0.21	2.5	0.01	0.1	8.53
male	0year	LRTIs	20200204	3.31	24.1	9.54	69.2	0.71	5.2	0.17	1.2	0.04	0.3	13.77
female	1day	LRTIs	20200204	2.64	16.3	12.40	76.5	1.08	6.6	0.08	0.5	0.02	0.1	16.22
male	0year	LRTIs	20200204	3.80	19.3	14.83	75.3	0.91	4.6	0.13	0.6	0.05	0.2	19.72
male	0year	LRTIs	20200204	3.90	45.7	3.79	44.5	0.60	7.0	0.19	2.3	0.04	0.5	8.52
female	73day	LRTIs	20200204	5.71	64.9	2.15	24.5	0.60	6.8	0.33	3.8	0.00	0.0	8.79
male	56day	LRTIs	20200204	5.32	66.9	1.71	21.5	0.51	6.4	0.41	5.1	0.01	0.1	7.96
female	59day	LRTIs	20200204	4.94	49.8	3.63	36.6	1.23	12.4	0.09	0.9	0.03	0.3	9.92
female	111day	LRTIs	20200204	3.75	14.0	21.55	80.7	1.33	5.0	0.04	0.2	0.02	0.1	26.69
female	0year	LRTIs	20200205	3.93	16.1	18.10	74.1	2.18	8.9	0.18	0.7	0.05	0.2	24.44
male	2year	LRTIs	20200205	2.45	15.4	13.14	82.8	0.25	1.6	0.03	0.2	0.00	0.0	15.87
female	1year	LRTIs	20200206	1.35	17.8	5.87	77.9	0.31	4.1	0.01	0.1	0.01	0.1	7.55
male	59day	LRTIs	20200207	16.77	78.6	3.39	15.9	0.91	4.2	0.28	1.3	0.01	0.0	21.36
male	2day	LRTIs	20200207	2.04	29.7	4.06	59.1	0.65	9.5	0.09	1.3	0.03	0.4	6.87
male	67day	LRTIs	20200208	3.76	52.4	2.42	33.6	0.81	11.3	0.18	2.6	0.00	0.1	7.17
male	3year	LRTIs	20200208	3.08	53.4	2.03	35.4	0.51	9.0	0.12	2.1	0.01	0.1	5.75
male	0year	LRTIs	20200208	3.22	18.1	13.14	74.1	1.32	7.4	0.05	0.3	0.02	0.1	17.75
female	7year	LRTIs	20200208	2.07	26.0	4.94	62.3	0.48	6.0	0.43	5.4	0.03	0.3	7.95
male	2year	LRTIs	20200208	3.17	71.7	0.71	16.1	0.50	11.3	0.03	0.7	0.01	0.2	4.42
male	0year	LRTIs	20200208	1.63	11.1	11.78	80.7	1.03	7.1	0.17	1.1	0.00	0.0	14.61
male	0year	LRTIs	20200208	2.16	80.8	0.47	17.4	0.03	1.2	0.02	0.6	0.00	0.0	2.68
male	0year	LRTIs	20200208	0.90	45.5	0.81	40.6	0.25	12.6	0.02	1.2	0.00	0.1	1.98
male	243day	LRTIs	20200208	5.75	62.4	2.44	26.4	0.67	7.2	0.35	3.8	0.02	0.2	9.23
male	268day	LRTIs	20200208	3.60	66.1	1.31	24.1	0.50	9.3	0.00	0.1	0.02	0.4	5.43
male	333day	LRTIs	20200210	6.99	74.2	1.46	15.5	0.85	9.0	0.12	1.3	0.00	0.0	9.42
male	325day	LRTIs	20200210	4.60	50.0	3.46	37.7	0.49	5.3	0.63	6.8	0.01	0.2	9.19
female	1year	LRTIs	20200210	4.11	49.6	3.08	37.2	0.50	6.1	0.58	6.9	0.02	0.2	8.29
female	2year	LRTIs	20200210	8.55	55.9	5.65	36.9	0.89	5.9	0.20	1.3	0.00	0.0	15.29
female	2year	LRTIs	20200210	2.07	13.4	12.35	80.1	0.95	6.1	0.01	0.1	0.05	0.3	15.43
male	137day	LRTIs	20200211	4.52	22.8	14.06	70.9	1.03	5.2	0.22	1.1	0.01	0.0	19.84
female	0year	LRTIs	20200211	4.64	29.2	10.17	63.9	0.97	6.1	0.10	0.6	0.03	0.2	15.91
male	1year	URTIs	20200211	1.36	33.9	2.46	61.5	0.15	3.9	0.02	0.5	0.01	0.2	4.00
female	1year	LRTIs	20200212	3.08	50.1	2.51	40.9	0.46	7.4	0.09	1.4	0.01	0.2	6.15
male	0year	LRTIs	20200212	1.51	8.8	14.28	83.3	1.24	7.2	0.06	0.4	0.05	0.3	17.14
male	0year	LRTIs	20200213	2.43	24.6	6.73	68.0	0.63	6.3	0.11	1.1	0.00	0.0	9.90
female	0year	LRTIs	20200213	5.63	58.1	3.38	34.9	0.53	5.4	0.10	1.1	0.05	0.5	9.69
male	2year	URTIs	20200213	0.83	15.0	4.50	81.1	0.20	3.6	0.01	0.2	0.01	0.1	5.55
male	0year	LRTIs	20200213	8.01	52.5	6.08	39.7	0.91	6.0	0.24	1.6	0.02	0.2	15.26
male	56day	LRTIs	20200213	3.57	58.9	1.53	25.3	0.74	12.2	0.20	3.2	0.02	0.4	6.06
male	0year	LRTIs	20200213	2.00	12.3	12.42	76.3	1.55	9.5	0.25	1.5	0.06	0.4	16.28
male	0year	LRTIs	20200214	2.90	15.3	14.44	76.1	1.54	8.1	0.07	0.4	0.02	0.1	18.97
male	0year	LRTIs	20200320	3.39	37.6	4.00	44.4	1.14	12.7	0.45	5.1	0.02	0.2	9.00
male	166day	LRTIs	20200320	7.11	76.2	1.58	17.0	0.40	4.3	0.23	2.5	0.00	0.0	9.32
male	1year	LRTIs	20200320	7.55	60.0	4.00	31.8	0.80	6.3	0.23	1.8	0.01	0.1	12.59
female	144day	LRTIs	20200320	11.00	75.8	2.85	19.6	0.56	3.9	0.11	0.7	0.00	0.0	14.52
male	10year	LRTIs	20200321	1.73	38.4	2.41	53.1	0.26	5.8	0.10	2.3	0.02	0.4	4.52
female	1year	LRTIs	20200321	4.70	60.7	2.44	31.5	0.52	6.7	0.08	1.1	0.00	0.0	7.74
female	1year	LRTIs	20200321	12.28	83.8	1.36	9.3	0.81	5.5	0.17	1.2	0.02	0.2	14.64
female	2year	LRTIs	20200321	5.40	62.5	2.48	28.8	0.43	5.0	0.30	3.5	0.01	0.2	8.62
male	0year	LRTIs	20200321	3.17	25.6	8.36	67.5	0.64	5.2	0.17	1.4	0.04	0.3	12.38
female	0year	LRTIs	20200322	5.82	29.4	12.65	63.9	1.16	5.9	0.10	0.5	0.06	0.3	19.79
female	1year	LRTIs	20200323	3.65	66.1	1.39	25.2	0.31	5.6	0.16	2.8	0.02	0.3	5.53
male	0year	LRTIs	20200323	1.98	33.4	3.08	51.8	0.81	13.7	0.06	1.0	0.01	0.1	5.94
male	0year	LRTIs	20200323	3.42	41.6	3.54	43.0	0.99	12.0	0.25	3.1	0.03	0.3	8.23
male	1day	LRTIs	20200323	3.11	34.1	4.00	43.8	1.33	14.6	0.69	7.5	0.00	0.0	9.13
male	1day	LRTIs	20200323	1.56	16.9	7.25	78.6	0.16	1.8	0.23	2.5	0.02	0.2	9.22
female	0year	LRTIs	20200324	2.19	19.0	8.14	70.7	1.13	9.8	0.05	0.4	0.01	0.1	11.52
male	12year	LRTIs	20200324	2.78	36.3	2.61	34.1	0.36	4.7	1.83	24.1	0.06	0.8	7.64
male	0year	LRTIs	20200326	2.54	36.0	4.08	57.7	0.36	5.1	0.07	1.0	0.01	0.2	7.06
male	0year	LRTIs	20200326	4.19	19.8	14.96	71.0	1.51	7.2	0.39	1.8	0.04	0.2	21.09
male	1day	LRTIs	20200326	3.19	27.9	7.41	64.9	0.56	4.9	0.24	2.1	0.02	0.2	11.42
female	0year	LRTIs	20200326	3.82	37.1	4.67	45.3	1.42	13.8	0.39	3.8	0.00	0.0	10.30
female	0year	LRTIs	20200326	7.93	41.4	9.41	49.0	1.76	9.2	0.06	0.3	0.02	0.1	19.18
female	0year	LRTIs	20200326	4.37	28.2	9.53	61.5	1.48	9.6	0.07	0.5	0.04	0.2	15.49
female	151day	LRTIs	20200326	5.98	69.8	1.99	23.1	0.35	4.0	0.27	3.1	0.00	0.0	8.59
male	73day	LRTIs	20200326	3.63	55.2	2.07	31.5	0.45	6.8	0.42	6.4	0.01	0.1	6.58
male	321day	URTIs	20200327	5.74	63.3	2.41	26.6	0.56	6.2	0.35	3.8	0.01	0.1	9.07
male	1day	LRTIs	20200327	6.03	52.7	4.03	35.1	1.18	10.3	0.20	1.8	0.01	0.1	11.45
female	6year	LRTIs	20200327	10.63	64.3	4.37	26.4	0.60	3.6	0.89	5.4	0.06	0.3	16.55
male	4year	URTIs	20200327	3.77	47.1	3.58	44.8	0.55	6.9	0.08	1.1	0.00	0.1	7.98
male	4year	LRTIs	20200327	2.53	37.2	3.57	52.7	0.43	6.3	0.24	3.5	0.02	0.3	6.79
male	0year	LRTIs	20200328	12.96	52.1	9.21	37.1	1.84	7.4	0.74	3.0	0.10	0.4	24.85
female	0year	LRTIs	20200328	3.92	27.6	8.89	62.6	1.18	8.3	0.19	1.4	0.02	0.1	14.20
male	0year	LRTIs	20200329	1.35	20.1	4.53	67.2	0.80	12.0	0.04	0.5	0.01	0.2	6.73
female	2year	LRTIs	20200329	2.53	32.5	4.15	53.1	0.49	6.2	0.61	7.8	0.03	0.4	7.81
male	0year	LRTIs	20200329	1.71	13.6	10.09	80.1	0.71	5.7	0.04	0.3	0.03	0.3	12.58
female	0year	LRTIs	20200330	3.28	28.3	7.37	63.5	0.88	7.6	0.06	0.5	0.01	0.1	11.60
male	0year	LRTIs	20200330	2.28	24.1	6.55	69.2	0.57	6.0	0.04	0.4	0.03	0.3	9.47
female	1year	LRTIs	20200330	2.67	66.9	0.62	15.6	0.63	15.9	0.06	1.5	0.00	0.1	3.98
male	1year	LRTIs	20200330	10.67	48.9	9.97	45.7	0.79	3.6	0.38	1.8	0.01	0.0	21.82
male	0year	LRTIs	20200330	2.80	48.9	2.06	35.9	0.56	9.9	0.25	4.4	0.05	0.9	5.72
female	5year	URTIs	20200331	2.91	15.2	15.40	80.5	0.76	4.0	0.04	0.2	0.01	0.1	19.12
female	30day	LRTIs	20200331	6.45	65.1	2.25	22.8	0.96	9.7	0.23	2.3	0.01	0.1	9.90
male	1year	LRTIs	20200331	2.02	47.6	1.58	37.3	0.60	14.3	0.02	0.5	0.01	0.3	4.23
female	3day	LRTIs	20200331	1.87	17.1	7.09	64.9	1.70	15.5	0.25	2.3	0.02	0.2	10.93
female	2year	URTIs	20200331	3.80	62.2	1.92	31.3	0.22	3.6	0.13	2.1	0.05	0.8	6.12
female	1day	LRTIs	20200331	3.60	30.1	7.56	63.2	0.75	6.3	0.02	0.2	0.02	0.2	11.95
female	3year	LRTIs	20200331	2.33	43.1	2.18	40.4	0.33	6.0	0.53	9.7	0.04	0.8	5.41
male	0year	LRTIs	20200331	3.31	18.3	13.27	73.3	1.23	6.8	0.22	1.2	0.07	0.4	18.10
female	3year	URTIs	20200331	2.08	17.3	9.40	78.0	0.56	4.6	0.00	0.0	0.01	0.1	12.05
male	153day	LRTIs	20200401	4.83	58.4	2.24	27.1	0.62	7.4	0.58	7.0	0.00	0.1	8.27
male	4year	URTIs	20200401	3.51	54.6	2.29	35.7	0.36	5.6	0.26	4.0	0.01	0.1	6.43
female	0year	LRTIs	20200401	2.41	20.8	8.04	69.4	1.06	9.2	0.03	0.3	0.04	0.3	11.58
male	0year	LRTIs	20200401	2.03	20.9	6.44	66.2	1.13	11.7	0.09	0.9	0.03	0.3	9.72
female	2year	LRTIs	20200402	4.41	62.8	1.43	20.3	0.66	9.4	0.49	6.9	0.04	0.6	7.03
female	6year	URTIs	20200402	1.97	31.4	3.94	63.0	0.32	5.0	0.01	0.1	0.03	0.5	6.27
male	0year	LRTIs	20200402	3.98	54.4	2.89	39.3	0.44	6.0	0.01	0.1	0.02	0.2	7.34
female	1year	URTIs	20200402	3.99	29.3	9.25	68.0	0.27	2.0	0.09	0.6	0.01	0.1	13.61
female	3year	URTIs	20200403	4.44	49.6	3.79	42.4	0.54	6.0	0.15	1.7	0.03	0.3	8.95
female	1year	URTIs	20200405	2.15	46.1	2.07	44.5	0.40	8.5	0.03	0.6	0.01	0.3	4.66
male	111day	LRTIs	20200405	7.77	76.9	1.55	15.3	0.31	3.1	0.47	4.7	0.00	0.0	10.10
male	254day	LRTIs	20200405	4.26	55.8	2.04	26.6	0.59	7.7	0.74	9.6	0.02	0.3	7.65
male	2year	URTIs	20200405	4.85	59.5	2.22	27.2	0.49	6.0	0.56	6.9	0.03	0.4	8.15
female	0year	LRTIs	20200405	3.18	24.6	8.14	63.0	0.99	7.7	0.59	4.5	0.02	0.2	12.92
male	1year	URTIs	20200405	2.74	68.6	0.93	23.3	0.27	6.7	0.04	1.0	0.02	0.4	4.00
female	0year	LRTIs	20200405	2.69	22.3	7.68	63.6	1.20	9.9	0.49	4.0	0.02	0.2	12.08
male	1year	URTIs	20200406	4.82	64.9	1.87	25.3	0.52	7.0	0.20	2.7	0.00	0.1	7.41
male	0year	LRTIs	20200406	3.72	36.2	5.38	52.4	0.78	7.6	0.36	3.5	0.03	0.3	10.27
male	0year	LRTIs	20200406	2.84	33.8	4.75	56.6	0.60	7.1	0.19	2.2	0.02	0.3	8.40
female	1year	LRTIs	20200406	1.15	11.6	8.57	86.6	0.17	1.7	0.01	0.1	0.00	0.0	9.90
female	3year	LRTIs	20200406	1.17	19.1	4.71	77.0	0.22	3.6	0.01	0.2	0.00	0.1	6.11
female	1year	LRTIs	20200406	5.60	42.2	6.93	52.3	0.55	4.2	0.15	1.2	0.02	0.1	13.25
female	6year	URTIs	20200407	5.58	37.0	8.12	53.8	1.30	8.6	0.09	0.6	0.00	0.0	15.09
female	1year	LRTIs	20200407	7.15	65.3	3.03	27.8	0.51	4.7	0.24	2.2	0.00	0.0	10.93
male	0year	LRTIs	20200407	6.91	35.9	10.44	54.4	1.40	7.3	0.42	2.2	0.04	0.2	19.21
male	1year	URTIs	20200407	5.33	75.8	0.78	11.1	0.87	12.4	0.05	0.7	0.00	0.0	7.03
male	2month	LRTIs	20200407	4.18	54.8	2.45	32.1	0.68	9.0	0.27	3.6	0.04	0.5	7.62
male	1year	URTIs	20200408	3.52	53.0	2.46	37.1	0.62	9.3	0.04	0.6	0.00	0.0	6.64
female	0year	LRTIs	20200408	2.70	21.1	9.37	72.9	0.57	4.5	0.17	1.3	0.02	0.2	12.83
female	0year	LRTIs	20200408	3.46	24.8	9.04	65.0	1.27	9.1	0.14	1.0	0.02	0.1	13.93
male	0year	LRTIs	20200408	2.46	49.3	2.24	44.8	0.11	2.2	0.16	3.3	0.02	0.4	4.99
female	25day	LRTIs	20200408	7.16	62.8	2.84	24.9	0.97	8.5	0.36	3.2	0.07	0.6	11.40
male	5year	LRTIs	20200409	2.79	42.9	3.17	48.6	0.34	5.3	0.17	2.6	0.04	0.6	6.51
female	315day	LRTIs	20200409	7.79	66.9	3.20	27.4	0.49	4.2	0.17	1.4	0.01	0.1	11.66
male	0year	LRTIs	20200409	5.20	53.7	3.27	33.8	0.68	7.0	0.48	5.0	0.05	0.5	9.68
male	0year	LRTIs	20200409	2.25	15.1	11.01	74.3	1.14	7.7	0.39	2.6	0.05	0.3	14.84
male	11year	URTIs	20200410	0.92	6.7	11.91	86.4	0.93	6.8	0.00	0.0	0.02	0.1	13.78
male	10day	LRTIs	20200410	3.93	44.7	3.66	41.5	1.00	11.3	0.18	2.1	0.03	0.4	8.80
male	10day	LRTIs	20200410	3.53	29.8	7.37	62.2	0.84	7.1	0.06	0.5	0.04	0.4	11.84
female	3month	LRTIs	20200410	9.75	33.5	16.74	57.6	2.46	8.5	0.11	0.4	0.00	0.0	29.06
male	1year	URTIs	20200410	3.22	58.6	1.81	33.0	0.41	7.5	0.03	0.6	0.01	0.3	5.48
male	2year	URTIs	20200411	4.30	23.3	12.33	66.7	1.84	9.9	0.01	0.1	0.00	0.0	18.48
male	0year	LRTIs	20200411	3.89	44.2	4.18	47.5	0.64	7.3	0.06	0.7	0.02	0.3	8.79
male	1year	LRTIs	20200411	5.87	68.2	2.15	25.0	0.29	3.4	0.28	3.3	0.01	0.1	8.60
male	245day	URTIs	20200411	5.16	79.2	0.47	7.2	0.87	13.3	0.02	0.3	0.00	0.0	6.52
male	0year	LRTIs	20200411	1.76	18.5	7.24	76.0	0.43	4.6	0.02	0.3	0.06	0.6	9.51
male	0year	LRTIs	20200411	1.82	23.1	4.98	63.2	0.99	12.7	0.07	0.9	0.00	0.1	7.86
female	1day	LRTIs	20200411	1.92	11.8	13.15	80.9	0.79	4.9	0.31	1.9	0.07	0.5	16.24
male	6year	LRTIs	20200411	2.75	21.7	9.11	72.2	0.49	3.9	0.24	1.9	0.04	0.3	12.63
female	5year	URTIs	20200411	2.32	14.7	12.08	76.8	1.31	8.3	0.03	0.2	0.01	0.0	15.75
male	0year	LRTIs	20200411	3.69	17.5	15.90	75.7	0.87	4.2	0.49	2.3	0.06	0.3	21.01
female	1year	URTIs	20200411	1.90	36.9	2.51	48.8	0.67	13.1	0.04	0.9	0.01	0.3	5.13
male	3year	LRTIs	20200413	2.31	55.6	1.26	30.2	0.39	9.3	0.21	4.9	0.00	0.0	4.17
male	240day	LRTIs	20200413	2.95	69.8	0.57	13.5	0.61	14.4	0.09	2.2	0.00	0.1	4.22
female	2day	LRTIs	20200413	0.92	7.0	11.34	86.4	0.83	6.3	0.01	0.1	0.03	0.2	13.13
male	8month	LRTIs	20200414	11.30	80.8	1.55	11.1	1.01	7.2	0.12	0.8	0.01	0.1	13.99
male	3year	LRTIs	20200414	2.32	55.1	1.53	36.6	0.18	4.4	0.14	3.3	0.03	0.6	4.20
male	1year	URTIs	20200414	3.72	27.6	8.54	63.5	1.07	7.9	0.12	0.9	0.02	0.1	13.47
male	0year	LRTIs	20200414	1.90	22.7	5.39	64.4	0.88	10.6	0.16	2.0	0.02	0.3	8.35
male	1year	URTIs	20200414	3.24	80.6	0.27	6.7	0.42	10.6	0.07	1.9	0.01	0.2	4.01
male	131day	LRTIs	20200414	5.12	63.1	2.76	34.0	0.21	2.6	0.01	0.1	0.02	0.2	8.12
female	174day	LRTIs	20200415	4.21	70.9	1.29	21.7	0.25	4.2	0.18	3.1	0.01	0.1	5.94
female	0year	LRTIs	20200415	3.13	15.9	14.90	75.5	1.55	7.9	0.12	0.6	0.02	0.1	19.72
male	0year	LRTIs	20200415	2.67	15.2	13.84	79.0	0.93	5.3	0.09	0.5	0.01	0.0	17.54
male	0year	LRTIs	20200415	2.83	15.5	13.82	75.6	1.56	8.5	0.03	0.2	0.05	0.2	18.29
male	6year	URTIs	20200415	2.55	40.0	3.45	54.2	0.26	4.1	0.08	1.3	0.02	0.4	6.36
male	0year	LRTIs	20200416	4.22	44.6	4.35	45.9	0.63	6.7	0.24	2.6	0.02	0.2	9.46
female	5year	LRTIs	20200416	4.16	55.6	2.74	36.7	0.38	5.0	0.19	2.5	0.01	0.2	7.48
female	0year	LRTIs	20200416	4.01	13.5	23.83	79.9	1.61	5.4	0.33	1.1	0.03	0.1	29.81
male	3day	LRTIs	20200416	2.45	39.0	3.03	48.1	0.74	11.8	0.05	0.8	0.02	0.3	6.29
male	11month	URTIs	20200416	1.93	34.3	2.78	49.6	0.83	14.9	0.06	1.1	0.00	0.1	5.60
female	6year	LRTIs	20200417	3.32	41.8	4.15	52.1	0.28	3.5	0.17	2.2	0.03	0.4	7.95
male	0year	LRTIs	20200417	1.58	12.5	9.75	77.2	1.26	10.0	0.01	0.1	0.02	0.2	12.62
female	1year	URTIs	20200417	4.45	67.4	1.41	21.4	0.71	10.8	0.01	0.2	0.01	0.2	6.59
male	0year	LRTIs	20200417	3.64	27.9	8.54	65.5	0.73	5.6	0.09	0.7	0.04	0.3	13.04
female	5year	URTIs	20200418	1.94	22.1	6.23	71.2	0.53	6.1	0.05	0.5	0.01	0.1	8.76
male	10month	URTIs	20200419	7.08	51.7	5.90	43.2	0.58	4.3	0.10	0.7	0.02	0.1	13.68
male	11year	URTIs	20200419	1.37	10.8	9.78	77.3	1.46	11.6	0.01	0.1	0.02	0.2	12.64
female	6year	URTIs	20200419	0.86	9.5	7.22	79.4	0.44	4.9	0.55	6.1	0.01	0.1	9.08
male	2year	URTIs	20200419	3.47	18.4	13.40	71.1	1.96	10.4	0.02	0.1	0.00	0.0	18.85
female	3year	URTIs	20200419	2.36	18.8	9.09	72.1	1.11	8.8	0.02	0.2	0.01	0.1	12.59
female	348day	URTIs	20200419	3.21	78.4	0.41	10.0	0.43	10.6	0.04	0.9	0.00	0.1	4.09
male	6year	LRTIs	20200419	3.81	40.3	4.23	44.7	0.40	4.2	0.99	10.5	0.03	0.3	9.46
male	2year	LRTIs	20200419	2.44	38.4	3.26	51.2	0.53	8.3	0.12	1.9	0.01	0.2	6.36
female	0year	LRTIs	20200419	2.49	23.3	6.95	64.9	1.18	11.1	0.06	0.6	0.01	0.1	10.69
male	7month	LRTIs	20200419	6.44	67.0	2.00	20.9	0.62	6.5	0.50	5.3	0.03	0.3	9.59
male	351day	LRTIs	20200419	2.85	37.0	3.88	50.3	0.95	12.3	0.03	0.4	0.00	0.0	7.71
female	1day	LRTIs	20200420	1.14	8.3	12.46	90.7	0.10	0.7	0.01	0.1	0.03	0.2	13.74
male	68day	LRTIs	20200420	5.03	40.9	4.70	38.2	1.52	12.3	1.06	8.6	0.00	0.0	12.31
female	232day	URTIs	20200420	5.74	73.0	1.58	20.1	0.44	5.6	0.10	1.3	0.00	0.0	7.86
male	12year	URTIs	20200420	2.75	47.7	2.58	44.7	0.33	5.6	0.09	1.5	0.03	0.5	5.78
female	2year	LRTIs	20200420	2.96	47.9	2.40	38.7	0.65	10.4	0.17	2.7	0.02	0.3	6.20
female	1year	URTIs	20200420	1.75	50.1	1.37	39.4	0.35	9.9	0.02	0.6	0.00	0.0	3.49
female	11month	URTIs	20200420	1.09	51.6	0.87	41.0	0.11	5.4	0.03	1.2	0.02	0.8	2.12
male	10month	URTIs	20200420	1.67	56.1	0.81	27.1	0.47	15.8	0.03	0.9	0.00	0.1	2.98
male	10year	URTIs	20200421	2.59	48.8	2.38	44.9	0.29	5.5	0.02	0.5	0.01	0.3	5.29
male	1year	LRTIs	20200421	4.81	63.4	2.14	28.2	0.59	7.8	0.04	0.6	0.00	0.0	7.58
female	4year	URTIs	20200422	3.61	53.6	2.49	36.8	0.61	9.1	0.03	0.4	0.00	0.1	6.74
male	0year	LRTIs	20200422	4.93	25.7	13.13	68.6	0.79	4.1	0.27	1.4	0.03	0.2	19.15
female	1day	LRTIs	20200422	3.46	28.7	7.57	62.8	0.93	7.7	0.09	0.7	0.01	0.1	12.06
male	0year	LRTIs	20200422	2.71	38.0	3.94	55.4	0.38	5.3	0.09	1.2	0.01	0.1	7.13
male	13year	URTIs	20200422	1.77	27.6	4.31	67.0	0.24	3.8	0.08	1.3	0.02	0.3	6.42
male	4year	URTIs	20200423	1.58	10.1	13.86	89.0	0.12	0.7	0.01	0.1	0.02	0.1	15.59
male	12year	URTIs	20200423	1.48	23.0	4.37	67.9	0.55	8.6	0.00	0.1	0.03	0.4	6.43
male	9year	URTIs	20200423	1.99	32.5	3.53	57.5	0.43	7.1	0.16	2.6	0.02	0.3	6.13
male	297day	URTIs	20200423	4.19	23.9	11.75	67.3	1.13	6.5	0.38	2.2	0.03	0.1	17.48
female	9month	URTIs	20200424	1.40	55.5	0.88	34.9	0.23	9.2	0.00	0.1	0.01	0.3	2.52
female	0year	LRTIs	20200424	2.53	28.3	5.56	62.2	0.60	6.7	0.24	2.7	0.01	0.1	8.94
male	1year	URTIs	20200424	0.76	36.1	1.00	47.2	0.29	13.5	0.06	3.0	0.00	0.2	2.11
female	10day	LRTIs	20200424	1.40	28.3	3.21	65.0	0.31	6.2	0.02	0.4	0.01	0.1	4.95
male	0year	LRTIs	20200425	1.69	25.2	3.98	59.4	0.82	12.1	0.20	3.1	0.02	0.2	6.71
male	3year	URTIs	20200425	3.93	54.7	2.51	34.8	0.35	4.8	0.40	5.6	0.00	0.1	7.19
female	0year	LRTIs	20200425	4.46	20.1	17.06	76.9	0.52	2.4	0.04	0.2	0.09	0.4	22.17
female	42day	LRTIs	20200426	4.81	72.3	1.49	22.4	0.24	3.6	0.11	1.6	0.01	0.1	6.66
male	1day	LRTIs	20200427	2.76	15.0	14.30	77.7	1.19	6.4	0.11	0.6	0.05	0.3	18.41
female	0year	LRTIs	20200427	2.23	15.9	10.50	75.1	1.18	8.4	0.06	0.4	0.03	0.2	14.00
female	0year	LRTIs	20200427	2.85	11.6	19.56	79.5	2.07	8.4	0.06	0.3	0.05	0.2	24.59
male	0year	LRTIs	20200427	10.27	60.3	5.46	32.1	0.85	5.0	0.03	0.2	0.41	2.4	17.02
male	0year	LRTIs	20200427	2.37	16.9	10.64	75.9	0.76	5.4	0.18	1.3	0.07	0.5	14.02
male	1year	URTIs	20200428	1.02	56.9	0.63	35.8	0.13	7.0	0.01	0.3	0.00	0.0	1.79
male	5day	LRTIs	20200428	2.43	30.7	3.91	49.5	1.21	15.3	0.34	4.3	0.01	0.2	7.90
male	2year	URTIs	20200428	1.30	26.8	2.43	50.1	0.47	9.7	0.45	9.3	0.20	4.1	4.85
female	7year	URTIs	20200428	3.27	46.3	3.36	47.6	0.34	4.9	0.08	1.1	0.01	0.1	7.06
male	4year	LRTIs	20200428	3.48	28.9	7.32	60.8	0.60	5.0	0.62	5.1	0.02	0.2	12.04
male	7year	URTIs	20200428	2.28	20.5	7.88	70.8	0.82	7.4	0.11	1.0	0.03	0.3	11.12
male	0year	LRTIs	20200429	2.33	16.9	9.92	72.0	1.29	9.3	0.24	1.7	0.02	0.1	13.80
male	0year	LRTIs	20200429	0.83	11.5	5.94	83.1	0.35	4.8	0.04	0.5	0.01	0.1	7.17
female	3month	LRTIs	20200429	4.23	72.8	0.98	16.9	0.43	7.3	0.15	2.6	0.02	0.4	5.81
male	1year	URTIs	20200430	7.00	87.1	0.60	7.4	0.29	3.7	0.14	1.7	0.00	0.1	8.03
female	74day	LRTIs	20200430	5.38	66.3	1.73	21.4	0.47	5.8	0.52	6.4	0.01	0.1	8.11
male	174day	LRTIs	20200430	4.58	52.9	3.17	36.7	0.67	7.7	0.23	2.6	0.01	0.1	8.66
male	0year	LRTIs	20200430	2.85	44.8	2.94	46.2	0.53	8.3	0.03	0.5	0.01	0.2	6.36
male	0year	LRTIs	20200430	1.77	9.2	16.14	83.7	1.23	6.4	0.14	0.7	0.00	0.0	19.28
male	101day	LRTIs	20200501	4.11	23.0	12.23	68.4	1.51	8.4	0.02	0.1	0.01	0.1	17.88
male	6year	LRTIs	20200501	2.49	44.9	2.43	43.9	0.60	10.9	0.01	0.2	0.00	0.1	5.53
female	3year	LRTIs	20200501	5.39	47.8	4.84	42.9	0.74	6.6	0.26	2.3	0.04	0.4	11.27
male	1year	LRTIs	20200501	5.08	47.7	3.93	37.0	0.75	7.0	0.88	8.2	0.01	0.1	10.65
female	0year	LRTIs	20200501	4.07	22.8	11.00	61.7	2.16	12.1	0.47	2.6	0.14	0.8	17.84
female	0year	LRTIs	20200502	4.42	31.2	9.02	63.7	0.66	4.7	0.05	0.3	0.01	0.1	14.16
female	0year	LRTIs	20200502	3.95	18.2	16.33	75.2	0.98	4.5	0.42	2.0	0.02	0.1	21.70
male	2year	LRTIs	20200503	13.12	53.9	8.26	33.9	1.21	5.0	1.72	7.1	0.03	0.1	24.34
female	1year	URTIs	20200503	1.27	36.4	1.89	54.0	0.32	9.0	0.02	0.5	0.00	0.1	3.50
female	3year	URTIs	20200503	2.68	25.8	7.24	69.6	0.39	3.8	0.07	0.7	0.01	0.1	10.39
male	3year	URTIs	20200504	2.28	44.7	2.45	47.9	0.32	6.3	0.02	0.5	0.03	0.6	5.10
male	6year	URTIs	20200504	2.39	21.0	8.30	72.7	0.57	5.0	0.14	1.2	0.01	0.1	11.41
female	3year	LRTIs	20200504	4.65	68.6	1.55	22.9	0.24	3.6	0.29	4.3	0.04	0.6	6.77
female	5month	URTIs	20200504	4.64	66.5	1.68	24.0	0.63	9.0	0.03	0.4	0.00	0.1	6.98
female	2year	LRTIs	20200504	1.20	42.6	1.14	40.5	0.34	11.9	0.13	4.5	0.01	0.5	2.82
male	5month	LRTIs	20200504	6.12	58.6	3.68	35.2	0.53	5.1	0.12	1.1	0.00	0.0	10.45
male	7year	URTIs	20200504	2.84	16.6	12.54	73.4	1.66	9.7	0.03	0.2	0.02	0.1	17.09
male	1year	URTIs	20200504	1.45	32.4	2.36	52.6	0.65	14.5	0.02	0.4	0.00	0.1	4.48
male	4year	LRTIs	20200504	2.88	18.3	11.40	72.6	1.36	8.6	0.06	0.4	0.02	0.1	15.72
male	2year	LRTIs	20200504	3.87	45.1	4.12	48.2	0.32	3.7	0.24	2.8	0.02	0.2	8.57
female	1year	LRTIs	20200505	6.77	66.4	2.72	26.7	0.38	3.8	0.30	2.9	0.02	0.2	10.19
male	165day	LRTIs	20200505	2.88	60.0	1.44	30.2	0.34	7.2	0.12	2.4	0.01	0.2	4.79
male	146day	URTIs	20200505	9.11	32.1	16.17	57.0	2.88	10.1	0.20	0.7	0.03	0.1	28.39
male	5year	LRTIs	20200505	3.88	55.4	2.72	38.9	0.25	3.6	0.11	1.6	0.03	0.5	6.99
male	3year	URTIs	20200505	3.06	35.2	5.10	58.6	0.42	4.8	0.11	1.3	0.01	0.1	8.70
female	32day	LRTIs	20200505	4.62	46.9	4.23	42.9	0.65	6.6	0.34	3.4	0.02	0.2	9.86
female	0year	LRTIs	20200506	2.59	15.7	13.39	80.8	0.46	2.8	0.09	0.6	0.01	0.1	16.54
male	251day	URTIs	20200506	2.29	46.5	1.95	39.7	0.40	8.2	0.27	5.5	0.00	0.1	4.91
female	1year	URTIs	20200506	4.88	75.0	0.90	13.9	0.64	9.9	0.05	0.8	0.02	0.4	6.49
male	2year	LRTIs	20200507	3.07	62.9	1.31	26.9	0.35	7.3	0.14	2.8	0.00	0.1	4.87
female	1year	URTIs	20200507	2.51	65.6	1.08	28.3	0.18	4.8	0.05	1.2	0.00	0.1	3.82
male	331day	LRTIs	20200507	2.00	75.6	0.33	12.4	0.29	10.9	0.03	1.1	0.00	0.0	2.65
male	11year	URTIs	20200507	0.87	11.8	6.27	85.2	0.18	2.4	0.00	0.0	0.04	0.6	7.36
female	1year	URTIs	20200508	4.04	84.8	0.42	8.9	0.22	4.7	0.07	1.5	0.00	0.1	4.75
female	1day	LRTIs	20200508	3.12	17.6	13.12	74.2	1.37	7.7	0.06	0.4	0.02	0.1	17.69
male	0year	LRTIs	20200508	2.79	20.4	9.68	70.6	1.08	7.9	0.13	1.0	0.01	0.1	13.69
male	5year	LRTIs	20200508	7.05	50.6	5.91	42.5	0.80	5.7	0.12	0.9	0.04	0.3	13.92
male	3month	LRTIs	20200508	3.08	63.2	1.16	23.7	0.27	5.5	0.34	7.0	0.03	0.6	4.88
male	1year	URTIs	20200508	3.62	64.1	1.07	19.1	0.53	9.4	0.41	7.2	0.01	0.2	5.64
male	288day	LRTIs	20200508	3.64	45.6	2.75	34.6	0.89	11.2	0.66	8.3	0.02	0.3	7.96
male	5year	LRTIs	20200508	0.86	6.1	12.39	87.9	0.72	5.1	0.09	0.6	0.05	0.3	14.11
male	2year	URTIs	20200509	3.63	68.1	1.17	21.9	0.29	5.4	0.22	4.2	0.02	0.4	5.33
male	142day	LRTIs	20200509	4.64	65.3	1.51	21.3	0.36	5.0	0.59	8.3	0.00	0.1	7.10
female	6year	LRTIs	20200509	3.80	38.1	5.49	55.2	0.47	4.8	0.17	1.7	0.02	0.2	9.95
female	1year	URTIs	20200509	8.26	83.0	1.07	10.8	0.32	3.2	0.26	2.7	0.03	0.3	9.94
male	343day	URTIs	20200510	1.69	24.9	4.81	70.9	0.20	2.9	0.06	0.9	0.03	0.4	6.79
female	1year	URTIs	20200510	1.67	38.3	2.03	46.8	0.45	10.3	0.13	3.0	0.07	1.6	4.35
male	7month	LRTIs	20200510	6.34	78.7	1.10	13.6	0.34	4.3	0.23	2.8	0.05	0.6	8.06
male	3day	LRTIs	20200510	2.18	29.7	4.34	58.9	0.55	7.5	0.28	3.8	0.01	0.1	7.36
male	0year	LRTIs	20200510	6.72	40.7	8.25	49.9	1.38	8.3	0.09	0.6	0.08	0.5	16.52
male	7year	URTIs	20200510	3.21	18.0	13.09	73.3	1.39	7.8	0.12	0.7	0.03	0.2	17.84
male	0year	LRTIs	20200510	0.92	14.8	5.01	80.1	0.23	3.8	0.07	1.1	0.01	0.2	6.24
male	1year	LRTIs	20200510	1.12	20.1	3.95	70.8	0.48	8.5	0.00	0.1	0.03	0.5	5.58
male	13year	URTIs	20200510	1.53	23.9	4.02	62.8	0.55	8.5	0.29	4.5	0.02	0.3	6.41
female	3year	URTIs	20200511	5.66	58.4	2.71	28.0	1.27	13.2	0.02	0.2	0.02	0.2	9.68
male	1day	LRTIs	20200511	1.65	19.9	5.93	71.6	0.60	7.3	0.06	0.7	0.04	0.5	8.28
male	3year	URTIs	20200511	2.05	19.9	7.33	71.2	0.73	7.1	0.10	1.0	0.08	0.8	10.29
male	1year	URTIs	20200512	4.33	44.7	4.38	45.1	0.79	8.2	0.19	1.9	0.01	0.1	9.70
male	1year	LRTIs	20200512	1.23	65.8	0.30	15.7	0.33	14.7	0.05	3.2	0.01	0.6	1.92
male	325day	LRTIs	20200513	6.23	43.1	7.25	50.2	0.69	4.8	0.27	1.9	0.01	0.0	14.45
female	2year	LRTIs	20200513	1.94	27.6	3.95	55.9	0.53	7.6	0.61	8.6	0.02	0.3	7.05
male	4year	LRTIs	20200513	0.81	12.1	5.56	83.3	0.20	3.0	0.08	1.2	0.03	0.4	6.68
female	0year	LRTIs	20200513	9.00	41.0	11.31	51.5	1.45	6.6	0.07	0.3	0.14	0.6	21.97
female	10month	URTIs	20200514	1.62	18.8	6.65	77.1	0.29	3.3	0.05	0.6	0.02	0.2	8.63
female	1day	LRTIs	20200514	1.89	18.0	7.73	73.5	0.67	6.4	0.20	1.9	0.02	0.2	10.51
male	1day	LRTIs	20200514	3.05	42.5	3.26	45.5	0.64	8.9	0.21	2.9	0.01	0.2	7.17
female	3year	LRTIs	20200515	4.50	31.4	8.74	60.9	0.84	5.9	0.25	1.7	0.02	0.1	14.35
male	0year	LRTIs	20200515	2.32	15.0	11.58	75.0	1.49	9.7	0.04	0.2	0.01	0.1	15.44
male	0year	LRTIs	20200515	3.15	24.5	8.73	67.9	0.78	6.0	0.16	1.2	0.05	0.4	12.87
male	2year	URTIs	20200515	0.72	13.5	4.43	83.3	0.17	3.2	0.00	0.0	0.00	0.0	5.32
female	2year	URTIs	20200515	2.29	37.2	3.30	53.5	0.56	9.1	0.01	0.1	0.01	0.1	6.17
female	1year	URTIs	20200515	2.57	54.4	1.52	32.2	0.42	8.9	0.17	3.7	0.04	0.8	4.72
male	5year	LRTIs	20200515	1.25	12.1	8.18	79.0	0.43	4.1	0.48	4.6	0.02	0.2	10.36
male	215day	LRTIs	20200516	3.69	69.2	1.26	23.7	0.31	5.8	0.06	1.2	0.00	0.1	5.32
female	0year	LRTIs	20200516	3.54	28.0	7.53	59.5	1.19	9.4	0.36	2.8	0.03	0.3	12.65
male	1day	LRTIs	20200516	3.23	19.5	11.57	69.9	0.79	4.7	0.90	5.5	0.07	0.4	16.56
male	156day	LRTIs	20200516	4.70	72.8	0.95	14.6	0.36	5.5	0.43	6.6	0.03	0.5	6.47
male	11month	URTIs	20200517	2.64	46.6	2.32	40.9	0.66	11.6	0.04	0.7	0.01	0.2	5.67
female	1year	URTIs	20200517	1.79	45.3	1.70	42.8	0.39	9.9	0.07	1.7	0.01	0.3	3.96
male	1year	URTIs	20200517	2.92	24.3	7.91	65.9	1.15	9.6	0.03	0.2	0.00	0.0	12.01
female	1year	LRTIs	20200517	3.28	31.1	7.04	66.8	0.20	1.9	0.01	0.1	0.01	0.1	10.54
male	9year	URTIs	20200517	2.09	28.9	4.60	63.5	0.34	4.7	0.18	2.5	0.03	0.4	7.24
female	1year	LRTIs	20200517	4.30	47.0	4.00	43.8	0.75	8.2	0.09	1.0	0.00	0.0	9.14
female	8month	URTIs	20200517	1.24	47.2	1.01	38.6	0.36	13.6	0.01	0.4	0.01	0.2	2.63
male	9year	URTIs	20200517	1.80	17.1	7.58	72.0	0.65	6.2	0.48	4.6	0.01	0.1	10.52
male	12year	LRTIs	20200517	2.13	25.7	5.06	61.0	0.73	8.9	0.33	3.9	0.04	0.5	8.29
female	304day	URTIs	20200517	1.61	14.1	9.01	78.7	0.69	6.0	0.11	1.0	0.03	0.2	11.45
male	11year	URTIs	20200517	1.52	22.0	5.05	72.9	0.29	4.1	0.04	0.6	0.03	0.4	6.93
male	0year	LRTIs	20200518	3.50	46.0	3.49	45.8	0.40	5.3	0.19	2.5	0.03	0.4	7.61
male	1year	LRTIs	20200518	0.58	11.3	3.88	76.3	0.58	11.4	0.04	0.8	0.01	0.2	5.09
female	0year	LRTIs	20200518	4.56	12.7	29.10	81.4	1.66	4.6	0.46	1.3	0.02	0.0	35.80
male	2year	LRTIs	20200518	3.30	68.5	0.71	14.7	0.67	13.8	0.12	2.6	0.02	0.4	4.82
male	35day	LRTIs	20200518	4.33	63.2	1.84	26.9	0.47	6.9	0.21	3.0	0.00	0.0	6.85
female	52day	LRTIs	20200518	3.50	63.8	1.16	21.1	0.42	7.6	0.41	7.4	0.00	0.1	5.49
male	2year	LRTIs	20200518	3.94	37.2	5.54	52.5	0.93	8.8	0.12	1.2	0.03	0.3	10.56
male	211day	LRTIs	20200518	3.02	21.1	10.31	71.8	0.91	6.3	0.12	0.8	0.00	0.0	14.36
male	1year	URTIs	20200518	1.03	44.6	1.03	44.3	0.18	7.8	0.07	3.0	0.01	0.3	2.32
female	11year	URTIs	20200518	1.94	20.7	6.47	69.1	0.77	8.3	0.17	1.8	0.01	0.1	9.36
female	0year	LRTIs	20200519	2.14	11.0	15.58	79.4	1.74	8.9	0.09	0.5	0.03	0.2	19.58
male	5year	URTIs	20200519	2.36	22.5	7.19	68.7	0.69	6.5	0.21	2.0	0.03	0.3	10.48
male	251day	URTIs	20200519	3.08	30.5	6.61	65.3	0.40	3.9	0.02	0.2	0.01	0.1	10.12
male	0year	LRTIs	20200519	3.27	21.5	10.21	67.1	1.61	10.5	0.10	0.6	0.05	0.3	15.24
male	0year	LRTIs	20200519	2.00	41.8	2.54	53.0	0.07	1.6	0.16	3.4	0.01	0.2	4.78
male	49day	LRTIs	20200520	6.22	64.1	2.35	24.2	0.72	7.4	0.40	4.2	0.01	0.1	9.70
male	0year	LRTIs	20200520	1.49	14.1	8.43	79.8	0.21	2.0	0.41	3.9	0.02	0.2	10.56
male	249day	LRTIs	20200520	5.00	48.9	3.79	37.1	0.73	7.1	0.69	6.7	0.02	0.2	10.23
male	2day	LRTIs	20200520	3.04	19.4	11.20	71.6	0.94	6.0	0.43	2.7	0.04	0.3	15.65
male	175day	LRTIs	20200520	2.51	39.7	3.46	54.6	0.35	5.5	0.01	0.2	0.00	0.0	6.33
female	6month	LRTIs	20200520	2.95	77.3	0.66	17.2	0.20	5.2	0.01	0.2	0.00	0.1	3.82
male	0year	LRTIs	20200521	2.59	22.0	8.25	69.9	0.75	6.4	0.17	1.5	0.03	0.2	11.79
male	0year	LRTIs	20200521	2.51	16.9	10.75	72.3	1.43	9.6	0.12	0.8	0.06	0.4	14.87
male	13year	LRTIs	20200521	3.78	18.8	15.01	74.5	1.08	5.4	0.25	1.2	0.01	0.1	20.13
male	6year	LRTIs	20200521	2.07	26.4	4.31	54.7	0.78	10.0	0.67	8.6	0.02	0.3	7.85
male	0year	LRTIs	20200521	1.97	18.6	7.36	69.5	0.88	8.3	0.34	3.2	0.04	0.4	10.59
female	7year	URTIs	20200521	1.72	15.5	8.59	77.7	0.73	6.6	0.01	0.1	0.01	0.1	11.06
female	32day	LRTIs	20200521	6.06	70.4	1.66	19.3	0.73	8.5	0.15	1.8	0.00	0.0	8.60
male	7year	URTIs	20200521	1.49	14.3	8.46	81.3	0.42	4.1	0.02	0.2	0.01	0.1	10.40
female	0year	LRTIs	20200521	1.21	10.8	9.37	83.5	0.50	4.5	0.09	0.8	0.04	0.4	11.21
male	5month	LRTIs	20200522	10.81	74.2	2.60	17.8	0.97	6.6	0.19	1.3	0.02	0.1	14.59
male	1year	LRTIs	20200522	2.92	53.9	1.91	35.2	0.44	8.1	0.15	2.8	0.00	0.0	5.42
male	0year	LRTIs	20200522	3.93	25.3	10.17	65.7	1.03	6.6	0.33	2.1	0.05	0.3	15.51
male	3year	URTIs	20200522	7.12	45.6	7.80	49.9	0.67	4.3	0.02	0.2	0.00	0.0	15.61
female	0year	LRTIs	20200523	2.28	9.6	20.18	84.4	1.23	5.2	0.18	0.8	0.01	0.0	23.88
male	324day	URTIs	20200523	4.86	61.7	2.09	26.5	0.76	9.6	0.16	2.0	0.02	0.2	7.89
male	234day	LRTIs	20200523	8.33	89.1	0.63	6.7	0.22	2.4	0.16	1.7	0.01	0.1	9.35
female	0year	LRTIs	20200523	2.72	12.5	16.47	75.8	2.38	11.0	0.07	0.3	0.08	0.4	21.72
male	0year	LRTIs	20200523	6.08	44.2	6.21	45.1	1.33	9.6	0.08	0.6	0.07	0.5	13.77
male	0year	LRTIs	20200523	3.42	24.7	9.32	67.2	0.81	5.8	0.27	1.9	0.05	0.4	13.87
male	2year	URTIs	20200523	1.68	35.0	2.56	52.9	0.47	9.7	0.09	1.8	0.03	0.6	4.83
female	14day	LRTIs	20200523	4.86	38.9	5.96	47.7	1.25	10.0	0.37	3.0	0.05	0.4	12.49
female	1day	LRTIs	20200523	4.12	20.2	14.59	71.5	1.32	6.4	0.37	1.8	0.02	0.1	20.42
male	0year	LRTIs	20200524	2.68	19.3	10.24	73.8	0.52	3.8	0.30	2.2	0.13	0.9	13.87
female	9year	LRTIs	20200524	2.11	14.7	11.53	80.4	0.49	3.4	0.16	1.1	0.06	0.4	14.35
male	4year	LRTIs	20200524	0.92	7.9	9.84	85.2	0.52	4.5	0.22	1.9	0.05	0.5	11.55
male	7year	LRTIs	20200525	3.09	22.6	8.35	60.8	0.67	4.9	1.59	11.6	0.01	0.1	13.71
male	277day	URTIs	20200525	5.58	84.1	0.74	11.1	0.17	2.6	0.14	2.1	0.00	0.1	6.63
male	1year	LRTIs	20200525	5.67	52.1	4.21	38.8	0.67	6.2	0.28	2.6	0.03	0.3	10.86
female	1day	LRTIs	20200525	2.48	12.5	15.74	79.3	1.40	7.1	0.18	0.9	0.03	0.2	19.83
female	1year	URTIs	20200525	3.11	29.2	7.16	67.5	0.28	2.6	0.06	0.6	0.01	0.1	10.62
male	10year	URTIs	20200525	12.41	77.4	2.97	18.5	0.65	4.0	0.00	0.0	0.02	0.1	16.05
female	3year	LRTIs	20200525	0.95	16.7	4.53	79.0	0.13	2.3	0.06	1.1	0.05	0.9	5.72
male	3year	LRTIs	20200525	0.87	16.6	3.94	75.0	0.35	6.7	0.08	1.5	0.01	0.2	5.25
female	218day	LRTIs	20200525	5.36	54.8	3.52	35.9	0.72	7.3	0.20	2.0	0.00	0.0	9.80
female	174day	LRTIs	20200525	7.09	58.9	4.23	35.1	0.62	5.2	0.08	0.7	0.02	0.1	12.04
male	2year	URTIs	20200525	1.98	35.5	2.85	51.2	0.57	10.2	0.16	2.8	0.01	0.3	5.57
female	5year	LRTIs	20200526	0.77	4.7	15.58	94.7	0.08	0.5	0.00	0.0	0.01	0.1	16.44
female	3year	URTIs	20200526	4.87	37.9	7.08	55.2	0.74	5.8	0.12	1.0	0.01	0.1	12.82
male	4month	URTIs	20200526	2.11	46.0	1.69	36.7	0.67	14.5	0.13	2.7	0.00	0.1	4.60
female	5year	LRTIs	20200526	1.88	19.1	7.05	71.8	0.68	6.9	0.20	2.0	0.02	0.2	9.83
female	1year	URTIs	20200526	1.89	55.1	1.14	33.1	0.39	11.2	0.02	0.5	0.00	0.1	3.44
male	10year	LRTIs	20200526	3.85	44.7	3.61	41.9	0.50	5.8	0.63	7.3	0.03	0.3	8.62
female	3year	LRTIs	20200526	4.60	50.8	3.35	37.1	0.37	4.1	0.68	7.5	0.05	0.5	9.05
female	0year	LRTIs	20200526	3.03	41.5	3.50	47.8	0.63	8.6	0.14	1.9	0.02	0.2	7.32
female	0year	LRTIs	20200526	3.64	54.9	2.30	34.9	0.50	7.5	0.17	2.5	0.02	0.2	6.63
male	11year	LRTIs	20200526	2.50	41.9	3.05	51.2	0.21	3.5	0.17	2.8	0.03	0.6	5.96
male	2month	LRTIs	20200526	6.74	72.8	1.63	17.5	0.68	7.3	0.21	2.3	0.01	0.1	9.27
female	1year	LRTIs	20200526	1.98	23.4	6.38	75.5	0.06	0.8	0.00	0.0	0.03	0.3	8.45
female	4year	URTIs	20200526	4.19	48.4	3.44	39.7	0.86	9.9	0.16	1.8	0.02	0.2	8.67
male	9year	URTIs	20200526	1.81	19.1	6.90	73.1	0.66	7.0	0.05	0.6	0.02	0.2	9.44
male	4year	URTIs	20200526	4.25	28.7	9.53	64.3	0.85	5.7	0.18	1.2	0.01	0.1	14.82
female	11year	URTIs	20200526	3.48	37.7	4.83	52.4	0.63	6.8	0.28	3.0	0.01	0.1	9.23
female	0year	LRTIs	20200526	2.82	26.4	6.94	64.9	0.70	6.6	0.18	1.7	0.05	0.4	10.69
female	194day	LRTIs	20200527	3.61	28.4	6.69	52.8	1.07	8.4	1.30	10.3	0.01	0.1	12.68
male	201day	LRTIs	20200527	3.98	62.3	1.90	29.7	0.38	6.0	0.11	1.7	0.02	0.3	6.39
male	4year	LRTIs	20200527	5.61	61.8	2.66	29.2	0.51	5.6	0.25	2.7	0.06	0.7	9.09
female	201day	URTIs	20200527	3.47	58.6	1.77	30.0	0.58	9.8	0.08	1.4	0.01	0.2	5.91
male	1year	LRTIs	20200527	5.05	66.6	1.77	23.3	0.48	6.3	0.28	3.6	0.01	0.2	7.59
male	252day	URTIs	20200527	2.91	75.3	0.53	13.9	0.40	10.4	0.01	0.3	0.00	0.1	3.85
female	4year	LRTIs	20200527	1.81	18.5	7.52	76.7	0.37	3.8	0.06	0.6	0.04	0.4	9.80
male	0year	LRTIs	20200527	4.38	37.8	6.04	52.2	0.64	5.6	0.46	4.0	0.04	0.4	11.56
female	6day	LRTIs	20200528	0.95	19.2	3.39	68.7	0.58	11.7	0.01	0.1	0.01	0.3	4.94
female	12year	LRTIs	20200528	4.13	41.0	5.21	51.7	0.61	6.0	0.10	1.0	0.03	0.3	10.08
male	310day	URTIs	20200528	1.65	52.2	1.11	35.1	0.32	10.3	0.06	1.8	0.02	0.6	3.16
male	0year	LRTIs	20200528	2.67	22.0	8.38	69.4	0.88	7.2	0.14	1.2	0.03	0.2	12.10
male	4year	LRTIs	20200528	1.25	8.1	13.89	89.9	0.28	1.8	0.01	0.1	0.01	0.1	15.44
female	0year	LRTIs	20200528	3.53	41.3	3.55	41.4	0.70	8.2	0.78	9.1	0.00	0.0	8.56
female	1year	LRTIs	20200528	3.12	40.8	4.07	53.1	0.45	5.9	0.00	0.1	0.01	0.1	7.65
male	77day	LRTIs	20200528	6.83	66.0	2.00	19.3	0.81	7.8	0.69	6.7	0.02	0.2	10.35
female	35day	URTIs	20200528	2.50	18.6	10.00	74.2	0.90	6.7	0.06	0.4	0.01	0.1	13.47
male	1day	LRTIs	20200528	3.52	30.0	6.94	59.2	1.11	9.5	0.11	0.9	0.05	0.4	11.73
female	9year	LRTIs	20200528	2.89	30.5	5.74	60.6	0.55	5.8	0.27	2.9	0.02	0.2	9.47
male	3year	URTIs	20200528	2.54	29.7	5.05	59.0	0.60	7.0	0.34	4.0	0.02	0.3	8.55
female	2year	URTIs	20200528	2.30	14.4	12.15	76.2	1.47	9.2	0.02	0.6	0.01	0.1	15.95
male	5year	LRTIs	20200529	3.92	42.6	4.51	49.1	0.56	6.1	0.19	2.1	0.01	0.1	9.19
male	1year	LRTIs	20200529	8.62	71.3	2.27	18.7	1.11	9.1	0.12	0.9	0.01	0.0	12.13
male	4year	URTIs	20200529	3.17	35.1	5.30	58.5	0.48	5.3	0.09	1.0	0.01	0.1	9.05
male	1year	URTIs	20200529	3.53	25.9	8.71	63.8	1.31	9.6	0.07	0.5	0.02	0.2	13.64
female	9month	LRTIs	20200529	4.83	67.2	1.74	24.1	0.38	5.3	0.23	3.2	0.01	0.2	7.19
male	1day	LRTIs	20200529	2.66	24.1	7.55	68.6	0.53	4.8	0.25	2.3	0.02	0.2	11.01
female	24day	LRTIs	20200529	5.43	56.4	2.25	23.3	1.71	17.7	0.23	2.3	0.03	0.3	9.65
female	1year	URTIs	20200529	3.65	64.7	1.36	24.2	0.40	7.1	0.22	3.9	0.00	0.1	5.63
male	0year	LRTIs	20200529	9.19	51.8	6.95	39.2	1.40	7.9	0.09	0.5	0.11	0.6	17.74
female	8year	URTIs	20200529	1.63	8.6	15.30	80.9	1.95	10.3	0.03	0.2	0.00	0.0	18.91
male	1year	LRTIs	20200529	1.69	25.9	3.86	59.3	0.45	7.0	0.49	7.5	0.02	0.3	6.51
female	216day	LRTIs	20200530	4.97	62.1	2.03	25.3	0.60	7.5	0.40	5.0	0.01	0.1	8.01
male	9year	LRTIs	20200530	2.66	54.0	1.59	32.5	0.37	7.5	0.27	5.5	0.03	0.5	4.92
female	1year	URTIs	20200530	0.62	12.6	4.12	83.6	0.16	3.2	0.01	0.3	0.01	0.3	4.92
female	3year	LRTIs	20200530	1.54	11.4	10.51	77.7	0.92	6.8	0.46	3.4	0.09	0.7	13.52
male	2year	URTIs	20200530	3.74	38.8	4.97	51.5	0.61	6.3	0.32	3.3	0.01	0.1	9.65
male	2year	URTIs	20200531	1.85	18.8	6.88	70.0	0.67	6.8	0.39	4.0	0.04	0.4	9.83
female	171day	LRTIs	20200531	6.12	76.8	1.32	16.5	0.21	2.6	0.32	4.0	0.01	0.1	7.98
male	0year	LRTIs	20200531	2.92	26.3	7.31	65.7	0.75	6.7	0.12	1.1	0.02	0.2	11.12
female	2year	URTIs	20200531	6.01	61.1	3.15	32.0	0.52	5.2	0.16	1.6	0.01	0.1	9.85
male	5year	URTIs	20200601	3.01	52.9	2.09	36.8	0.52	9.1	0.05	0.9	0.01	0.3	5.68
female	1day	LRTIs	20200601	4.14	28.9	8.85	61.7	0.99	6.9	0.35	2.4	0.02	0.1	14.35
male	333day	LRTIs	20200601	7.10	63.9	2.99	26.9	0.75	6.7	0.28	2.5	0.00	0.0	11.12
male	8month	LRTIs	20200601	4.72	49.5	3.76	39.4	0.55	5.7	0.48	5.0	0.04	0.4	9.55
male	94day	URTIs	20200601	2.82	54.4	1.56	29.9	0.66	12.7	0.15	2.8	0.01	0.2	5.20
female	1year	URTIs	20200601	2.13	75.0	0.45	16.0	0.23	8.0	0.01	0.4	0.02	0.6	2.84
male	8year	URTIs	20200601	2.84	17.7	12.28	76.3	0.68	4.3	0.20	1.3	0.06	0.4	16.06
female	0year	LRTIs	20200601	4.09	51.1	3.24	40.4	0.52	6.5	0.14	1.7	0.02	0.3	8.01
female	0year	LRTIs	20200601	4.27	50.8	3.35	39.8	0.57	6.8	0.20	2.3	0.02	0.3	8.41
male	0year	LRTIs	20200601	2.44	38.0	3.53	54.9	0.37	5.8	0.05	0.8	0.03	0.5	6.42
male	6month	URTIs	20200601	3.93	45.8	3.33	38.8	1.09	12.7	0.23	2.7	0.00	0.0	8.58
male	2year	LRTIs	20200601	2.53	29.3	5.11	59.2	0.56	6.4	0.41	4.8	0.02	0.3	8.63
female	0year	LRTIs	20200602	14.03	47.2	14.77	49.7	0.59	2.0	0.20	0.7	0.12	0.4	29.71
male	10month	URTIs	20200602	1.72	18.1	6.85	72.5	0.79	8.3	0.08	0.9	0.02	0.2	9.46
female	320day	URTIs	20200602	2.10	73.3	0.47	16.6	0.27	9.4	0.01	0.5	0.00	0.2	2.85
male	3month	LRTIs	20200602	7.08	77.8	1.29	14.1	0.41	4.5	0.32	3.5	0.01	0.1	9.11
male	1year	LRTIs	20200602	4.04	43.3	3.98	42.7	0.99	10.6	0.22	2.3	0.10	1.1	9.33
male	0year	LRTIs	20200602	6.30	49.2	5.30	41.4	0.72	5.6	0.41	3.2	0.07	0.6	12.80
female	7month	URTIs	20200602	2.16	29.8	4.10	56.5	0.81	11.1	0.11	1.5	0.08	1.1	7.26
female	10year	LRTIs	20200603	0.46	4.8	9.12	94.9	0.02	0.2	0.00	0.0	0.01	0.1	9.61
female	257day	URTIs	20200603	2.68	18.4	11.36	78.2	0.50	3.4	0.00	0.0	0.00	0.0	14.54
male	1year	LRTIs	20200603	3.60	56.9	1.82	28.9	0.49	7.7	0.39	6.2	0.02	0.3	6.32
female	118day	LRTIs	20200603	4.89	58.6	1.71	20.5	0.38	4.6	1.34	16.0	0.02	0.3	8.34
male	1day	LRTIs	20200603	2.66	19.2	10.25	74.1	0.88	6.3	0.02	0.1	0.04	0.3	13.85
female	3year	LRTIs	20200603	2.66	27.6	6.42	66.6	0.44	4.5	0.12	1.2	0.01	0.1	9.65
male	340day	URTIs	20200603	4.95	80.4	0.55	9.0	0.54	8.8	0.11	1.7	0.00	0.1	6.15
female	3month	LRTIs	20200603	5.01	78.0	0.98	15.4	0.26	4.1	0.15	2.4	0.01	0.1	6.41
male	242day	URTIs	20200603	4.04	61.4	1.82	27.6	0.71	10.7	0.02	0.2	0.01	0.1	6.60
female	0year	LRTIs	20200604	2.18	68.8	0.88	27.6	0.07	2.1	0.02	0.8	0.02	0.7	3.17
female	0year	LRTIs	20200604	2.39	57.9	1.60	38.8	0.07	1.7	0.04	1.0	0.03	0.6	4.13
female	3year	URTIs	20200604	3.80	45.1	3.75	44.6	0.68	8.0	0.19	2.2	0.01	0.1	8.43
male	296day	URTIs	20200604	4.48	80.6	0.73	13.1	0.18	3.2	0.17	3.0	0.01	0.1	5.57
male	7month	LRTIs	20200604	5.88	59.4	3.36	33.9	0.40	4.1	0.26	2.6	0.00	0.0	9.90
male	3month	URTIs	20200604	7.53	46.1	5.98	36.6	0.78	4.8	2.04	12.5	0.00	0.0	16.33
female	0year	LRTIs	20200604	5.03	35.9	7.98	56.8	0.84	6.0	0.13	0.9	0.05	0.4	14.03
female	1day	LRTIs	20200604	4.42	24.9	11.95	67.3	1.10	6.2	0.22	1.3	0.06	0.3	17.75
female	1year	LRTIs	20200604	2.65	61.7	1.14	26.5	0.38	8.8	0.12	2.8	0.01	0.2	4.30
male	1day	LRTIs	20200604	3.98	19.2	14.78	71.4	1.50	7.2	0.36	1.7	0.10	0.5	20.72
female	5year	LRTIs	20200604	4.12	58.9	2.09	29.8	0.39	5.6	0.38	5.4	0.02	0.3	7.00
male	1day	LRTIs	20200604	0.99	17.4	4.40	77.0	0.30	5.3	0.00	0.0	0.02	0.3	5.71
female	6year	LRTIs	20200605	2.75	15.5	12.26	69.1	1.22	6.9	1.44	8.1	0.07	0.4	17.74
male	236day	LRTIs	20200605	4.95	59.8	2.31	27.9	0.88	10.7	0.13	1.6	0.00	0.0	8.27
male	2year	LRTIs	20200605	2.56	44.9	2.53	44.5	0.42	7.5	0.15	2.7	0.02	0.4	5.68
female	8month	LRTIs	20200605	6.18	56.1	3.95	35.8	0.75	6.8	0.12	1.1	0.02	0.2	11.02
female	23day	LRTIs	20200605	1.78	31.9	2.87	51.6	0.69	12.3	0.21	3.8	0.02	0.4	5.57
female	3year	LRTIs	20200605	4.12	51.9	3.23	40.7	0.43	5.4	0.13	1.6	0.03	0.4	7.94
male	2year	LRTIs	20200605	2.98	30.5	5.97	61.1	0.54	5.5	0.25	2.5	0.04	0.4	9.78
male	4year	URTIs	20200605	1.64	10.3	13.43	84.1	0.84	5.3	0.03	0.2	0.01	0.1	15.95
male	11month	URTIs	20200605	1.34	31.0	2.25	52.0	0.54	12.4	0.19	4.3	0.01	0.3	4.33
male	6month	URTIs	20200605	4.20	73.3	1.15	20.1	0.36	6.2	0.01	0.3	0.01	0.1	5.73
male	8year	URTIs	20200605	0.86	19.3	3.04	68.3	0.46	10.4	0.08	1.7	0.01	0.3	4.45
male	12year	LRTIs	20200606	3.54	30.7	5.76	50.1	0.70	6.1	1.49	12.9	0.03	0.2	11.52
female	0year	LRTIs	20200606	1.65	10.2	13.39	82.6	1.01	6.2	0.14	0.8	0.02	0.2	16.21
male	67day	LRTIs	20200606	5.01	57.9	2.63	30.3	0.51	5.8	0.52	6.0	0.00	0.0	8.67
female	0year	LRTIs	20200606	4.01	14.6	21.28	77.4	1.95	7.1	0.24	0.9	0.01	0.0	27.49
female	0year	LRTIs	20200606	6.01	49.0	5.26	42.8	0.81	6.6	0.16	1.3	0.04	0.3	12.28
female	3year	URTIs	20200607	3.52	60.4	1.10	18.8	0.66	11.2	0.56	9.6	0.00	0.0	5.84
male	208day	URTIs	20200607	3.18	31.0	6.57	64.0	0.49	4.8	0.02	0.2	0.00	0.0	10.26
female	9month	LRTIs	20200607	1.65	43.3	1.82	47.7	0.29	7.7	0.04	1.1	0.01	0.2	3.81
female	11year	URTIs	20200607	2.79	45.1	2.90	47.1	0.43	7.0	0.04	0.6	0.01	0.2	6.17
female	5year	URTIs	20200607	0.94	12.9	5.41	73.5	0.75	10.3	0.23	3.1	0.01	0.2	7.34
female	4year	LRTIs	20200607	2.15	59.8	1.11	31.0	0.27	7.5	0.03	0.7	0.03	1.0	3.59
female	240day	LRTIs	20200608	7.14	34.4	12.02	58.0	1.50	7.2	0.09	0.4	0.01	0.0	20.76
female	296day	URTIs	20200608	4.87	62.7	2.20	28.3	0.59	7.6	0.09	1.1	0.02	0.3	7.77
female	163day	LRTIs	20200608	4.74	72.8	1.16	17.8	0.59	9.0	0.03	0.4	0.00	0.0	6.52
male	9month	URTIs	20200608	4.12	52.6	2.63	33.7	0.89	11.3	0.16	2.0	0.03	0.4	7.83
male	5month	URTIs	20200608	3.25	44.3	3.12	42.4	0.89	12.2	0.07	0.9	0.01	0.2	7.34
female	6month	URTIs	20200608	1.80	23.7	4.90	64.4	0.70	9.2	0.20	2.6	0.01	0.1	7.61
male	3month	URTIs	20200609	1.80	18.1	7.15	72.0	0.90	9.1	0.06	0.6	0.02	0.2	9.93
male	3year	URTIs	20200609	2.36	33.6	3.77	53.7	0.63	9.0	0.26	3.7	0.00	0.0	7.02
male	240day	LRTIs	20200609	6.97	56.5	4.09	33.1	0.99	8.0	0.29	2.3	0.01	0.1	12.35
female	0year	LRTIs	20200609	3.32	49.2	2.86	42.3	0.47	7.0	0.09	1.4	0.01	0.1	6.75
female	0year	LRTIs	20200609	3.04	42.0	3.65	50.5	0.35	4.8	0.15	2.0	0.05	0.7	7.24
male	10year	LRTIs	20200609	2.01	6.7	26.58	89.4	1.10	3.7	0.05	0.2	0.01	0.0	29.75
male	8year	URTIs	20200609	4.19	57.5	2.64	36.4	0.28	3.9	0.15	2.0	0.01	0.2	7.27
male	0year	LRTIs	20200609	4.19	48.2	3.87	44.4	0.38	4.4	0.24	2.7	0.02	0.3	8.70
female	2year	URTIs	20200609	4.10	35.6	6.32	54.8	0.86	7.4	0.24	2.1	0.01	0.1	11.53
male	1year	URTIs	20200609	3.28	46.0	2.89	40.5	0.82	11.5	0.14	1.9	0.01	0.1	7.14
female	1year	URTIs	20200610	1.40	32.8	2.49	58.2	0.32	7.6	0.05	1.1	0.01	0.3	4.27
female	2year	LRTIs	20200610	3.35	48.0	2.83	40.4	0.51	7.3	0.29	4.1	0.01	0.2	6.99
female	217day	URTIs	20200610	4.69	61.7	2.44	32.1	0.35	4.6	0.11	1.5	0.01	0.1	7.60
male	57day	LRTIs	20200610	3.20	61.5	1.69	32.5	0.28	5.5	0.02	0.4	0.01	0.1	5.20
male	2year	LRTIs	20200610	5.78	43.5	6.10	46.0	0.58	4.3	0.79	6.0	0.02	0.2	13.27
male	1day	LRTIs	20200610	2.17	20.2	7.22	66.9	0.90	8.4	0.42	3.9	0.06	0.6	10.77
female	180day	LRTIs	20200610	4.97	37.1	7.46	55.7	0.69	5.2	0.25	1.9	0.01	0.1	13.38
male	220day	URTIs	20200611	3.12	62.5	1.25	25.0	0.61	12.2	0.01	0.3	0.00	0.0	4.99
female	0year	LRTIs	20200611	2.55	12.8	15.49	78.2	1.68	8.4	0.08	0.4	0.05	0.2	19.85
male	2year	LRTIs	20200611	2.45	37.4	3.75	57.2	0.29	4.4	0.04	0.6	0.02	0.4	6.55
female	167day	LRTIs	20200611	2.88	40.5	3.21	45.2	0.74	10.3	0.28	3.9	0.01	0.1	7.12
male	4year	URTIs	20200611	1.87	26.5	4.44	63.2	0.66	9.4	0.06	0.8	0.01	0.1	7.04
male	1year	LRTIs	20200611	3.22	30.3	6.44	60.3	0.61	5.7	0.38	3.6	0.01	0.1	10.66
male	300day	LRTIs	20200611	5.99	59.9	3.13	31.4	0.56	5.6	0.31	3.1	0.00	0.0	9.99
female	256day	URTIs	20200611	3.51	35.3	5.91	59.6	0.39	3.9	0.10	1.0	0.02	0.2	9.93
male	3year	URTIs	20200612	1.10	16.4	5.32	79.1	0.26	3.9	0.03	0.5	0.00	0.1	6.71
male	1year	LRTIs	20200612	3.20	32.0	6.13	61.3	0.61	6.1	0.05	0.5	0.01	0.1	10.00
female	0year	LRTIs	20200612	2.89	36.9	4.27	54.7	0.51	6.5	0.14	1.8	0.01	0.1	7.82
male	5year	URTIs	20200612	3.13	25.4	8.20	66.5	0.72	5.9	0.25	2.1	0.02	0.1	12.32
female	0year	LRTIs	20200612	11.35	58.5	6.50	33.5	1.22	6.3	0.25	1.3	0.07	0.4	19.39
female	53day	LRTIs	20200613	6.83	75.2	1.42	15.6	0.64	7.1	0.19	2.1	0.00	0.0	9.08
male	1day	LRTIs	20200613	2.77	18.1	11.33	74.1	0.90	5.9	0.28	1.8	0.02	0.1	15.30
male	1year	URTIs	20200613	4.71	40.7	6.16	53.1	0.69	6.0	0.02	0.2	0.00	0.0	11.58
male	4month	URTIs	20200613	3.65	72.6	0.68	13.6	0.55	10.9	0.14	2.8	0.01	0.1	5.03
male	1year	LRTIs	20200613	2.02	44.8	2.02	44.9	0.44	9.8	0.01	0.2	0.01	0.3	4.50
female	7month	URTIs	20200613	2.93	66.3	0.84	19.2	0.52	11.9	0.10	2.3	0.01	0.3	4.40
male	9year	URTIs	20200614	1.75	17.3	7.86	77.6	0.41	4.0	0.08	0.8	0.03	0.3	10.13
female	5year	URTIs	20200614	3.70	55.4	2.33	35.0	0.58	8.7	0.05	0.8	0.01	0.1	6.67
male	210day	LRTIs	20200614	4.79	37.3	6.63	51.6	1.32	10.3	0.10	0.8	0.01	0.0	12.85
male	72day	LRTIs	20200614	4.15	66.2	1.38	21.9	0.42	6.6	0.31	5.0	0.02	0.3	6.28
male	6month	URTIs	20200615	3.17	47.6	2.25	33.9	1.01	15.3	0.21	3.2	0.00	0.0	6.64
male	2year	LRTIs	20200615	3.25	33.5	6.07	62.4	0.37	3.9	0.02	0.2	0.00	0.0	9.71
male	1year	LRTIs	20200615	3.53	52.2	2.63	38.9	0.34	5.0	0.25	3.7	0.01	0.2	6.76
female	4year	LRTIs	20200615	3.30	34.3	5.75	59.8	0.42	4.4	0.13	1.3	0.02	0.2	9.62
male	0year	LRTIs	20200615	2.81	26.9	7.04	67.5	0.47	4.6	0.08	0.8	0.03	0.2	10.43
male	0year	LRTIs	20200615	2.20	32.6	3.80	56.5	0.64	9.5	0.07	1.0	0.03	0.4	6.74
male	2year	URTIs	20200615	3.98	31.3	7.46	58.6	1.03	8.1	0.24	1.9	0.01	0.1	12.72
male	9month	LRTIs	20200615	5.92	52.0	3.96	34.8	0.56	4.9	0.94	8.3	0.00	0.0	11.38
male	5year	LRTIs	20200615	2.52	32.4	4.56	58.9	0.45	5.9	0.18	2.3	0.03	0.5	7.74
male	0year	LRTIs	20200616	3.42	26.8	7.88	61.6	1.22	9.6	0.23	1.8	0.03	0.2	12.78
female	241day	LRTIs	20200616	5.45	65.5	1.34	16.0	1.41	16.9	0.13	1.5	0.01	0.1	8.34
male	2year	LRTIs	20200616	2.46	19.5	9.36	74.0	0.31	2.4	0.50	4.0	0.01	0.1	12.64
male	5year	LRTIs	20200616	1.19	8.2	12.65	87.7	0.55	3.8	0.02	0.1	0.03	0.2	14.44
male	7month	URTIs	20200616	2.46	44.9	2.24	41.0	0.71	13.1	0.02	0.5	0.03	0.5	5.46
female	1year	URTIs	20200616	4.46	25.6	11.52	66.3	1.38	8.0	0.01	0.1	0.01	0.0	17.38
female	350day	LRTIs	20200617	2.07	12.7	13.79	84.9	0.36	2.2	0.00	0.0	0.04	0.2	16.26
male	1year	LRTIs	20200617	7.16	30.5	13.45	57.3	2.83	12.1	0.02	0.1	0.00	0.0	23.46
female	4year	LRTIs	20200617	2.72	28.2	5.93	61.6	0.81	8.4	0.17	1.8	0.00	0.0	9.63
male	267day	LRTIs	20200617	5.22	53.6	3.01	31.0	0.98	10.0	0.50	5.2	0.02	0.2	9.73
male	5year	URTIs	20200617	0.55	2.4	21.43	95.6	0.43	1.9	0.03	0.1	0.00	0.0	22.44
female	7year	URTIs	20200617	2.31	30.6	4.65	61.5	0.37	4.9	0.19	2.5	0.04	0.5	7.56
male	5year	LRTIs	20200617	3.27	38.9	4.57	54.3	0.36	4.3	0.20	2.3	0.02	0.2	8.42
male	352day	URTIs	20200617	4.14	78.2	0.50	9.4	0.41	7.7	0.23	4.4	0.02	0.3	5.30
male	1year	LRTIs	20200617	1.94	16.0	9.80	80.4	0.33	2.8	0.08	0.7	0.01	0.1	12.16
male	1year	URTIs	20200617	3.23	77.5	0.56	13.5	0.32	7.7	0.05	1.3	0.00	0.0	4.16
male	6year	URTIs	20200617	4.84	37.2	7.10	54.7	1.03	7.9	0.02	0.1	0.02	0.1	13.01
female	4year	LRTIs	20200617	4.83	31.0	9.53	61.2	0.66	4.3	0.54	3.5	0.01	0.0	15.57
female	0year	LRTIs	20200617	4.83	17.1	20.94	74.5	1.72	6.1	0.63	2.2	0.04	0.1	28.16
female	1year	URTIs	20200617	1.47	27.6	3.07	57.6	0.76	14.2	0.01	0.2	0.02	0.4	5.33
female	1year	URTIs	20200618	3.88	31.1	7.68	61.5	0.78	6.3	0.14	1.1	0.01	0.0	12.49
female	11year	LRTIs	20200618	2.88	50.7	1.85	32.6	0.38	6.7	0.51	9.0	0.05	1.0	5.67
female	1day	LRTIs	20200618	4.76	45.2	4.60	43.5	0.89	8.5	0.26	2.5	0.03	0.3	10.54
male	2month	URTIs	20200618	4.36	52.1	3.62	43.1	0.25	3.0	0.14	1.7	0.01	0.1	8.38
male	284day	URTIs	20200618	3.27	49.6	2.45	37.2	0.84	12.8	0.00	0.1	0.02	0.3	6.58
female	2year	URTIs	20200618	2.91	83.8	0.32	9.3	0.21	6.2	0.02	0.7	0.00	0.0	3.46
male	2year	URTIs	20200618	0.81	19.8	2.66	65.7	0.37	9.1	0.19	4.7	0.03	0.7	4.06
female	4year	URTIs	20200618	1.73	30.8	3.70	65.8	0.19	3.3	0.00	0.0	0.00	0.1	5.62
male	11month	URTIs	20200619	2.22	42.6	2.42	46.6	0.46	8.9	0.08	1.5	0.02	0.4	5.20
female	11year	URTIs	20200619	2.45	34.4	3.85	54.1	0.63	8.8	0.18	2.5	0.01	0.2	7.12
male	7month	LRTIs	20200619	2.88	70.0	0.76	18.4	0.41	10.0	0.06	1.5	0.01	0.1	4.12
male	9month	URTIs	20200619	4.26	73.7	0.79	13.6	0.46	7.9	0.28	4.8	0.00	0.0	5.79
female	12day	LRTIs	20200619	3.77	37.8	4.26	42.8	1.51	15.2	0.39	3.9	0.03	0.3	9.96
male	0year	LRTIs	20200619	3.39	55.0	2.37	38.6	0.32	5.3	0.04	0.6	0.03	0.5	6.15
male	222day	URTIs	20200619	8.84	34.1	13.63	52.8	2.85	11.0	0.48	1.8	0.08	0.3	25.88
male	2year	LRTIs	20200619	1.51	19.2	5.84	73.9	0.51	6.5	0.02	0.3	0.01	0.1	7.89
male	9year	URTIs	20200619	1.46	22.0	4.55	68.7	0.56	8.4	0.06	0.9	0.00	0.0	6.63
female	269day	URTIs	20200619	3.93	74.9	0.86	16.5	0.40	7.6	0.05	0.9	0.00	0.1	5.24
male	0year	LRTIs	20200619	2.78	25.9	7.01	65.2	0.89	8.3	0.03	0.3	0.03	0.3	10.74
female	6year1month	LRTIs	20210725	4.25	21.8	14.04	71.8	0.83	4.2	0.41	2.1	0.02	0.1	19.55
male	4month14day	LRTIs	20210725	2.06	19.8	7.23	69.1	1.09	10.4	0.06	0.6	0.01	0.1	10.45
male	4year11month	LRTIs	20210725	7.28	43.1	8.25	48.9	0.92	5.5	0.39	2.3	0.03	0.2	16.87
male	3year	URTIs	20210725	3.42	23.9	9.55	66.7	1.25	8.7	0.07	0.5	0.02	0.2	14.31
male	3year10month	LRTIs	20210725	2.83	57.5	1.48	30.0	0.60	12.1	0.02	0.4	0.00	0.0	4.93
male	5month27day	LRTIs	20210725	4.77	45.9	4.93	47.4	0.54	5.2	0.15	1.4	0.01	0.1	10.40
female	9month1day	LRTIs	20210725	5.33	61.0	2.40	27.4	0.54	6.1	0.47	5.4	0.01	0.1	8.75
female	9month25day	LRTIs	20210725	8.02	57.5	4.76	34.1	0.73	5.3	0.41	3.0	0.01	0.1	13.93
female	2year7month	URTIs	20210725	2.42	22.6	7.36	68.6	0.88	8.2	0.05	0.5	0.01	0.1	10.72
female	3month29day	LRTIs	20210725	4.93	58.4	3.03	36.0	0.24	2.8	0.22	2.6	0.02	0.2	8.44
male	5year6month	LRTIs	20210725	4.44	22.4	14.04	70.9	1.23	6.2	0.08	0.4	0.02	0.1	19.81
female	3year7month	LRTIs	20210725	3.14	38.1	3.97	48.0	0.87	10.6	0.27	3.3	0.00	0.0	8.25
male	4year11month	LRTIs	20210725	2.33	51.9	1.90	42.3	0.21	4.6	0.04	1.0	0.01	0.2	4.49
male	1month25day	URTIs	20210725	2.75	59.4	1.20	26.0	0.65	14.0	0.02	0.4	0.01	0.2	4.63
male	1year1month	LRTIs	20210725	2.07	29.5	4.53	64.7	0.39	5.5	0.01	0.1	0.01	0.2	7.01
male	7year9month	LRTIs	20210725	11.44	46.7	10.17	41.5	0.95	3.9	1.85	7.6	0.06	0.3	24.47
female	11month24day	LRTIs	20210725	7.99	75.7	1.64	15.5	0.59	5.6	0.34	3.2	0.00	0.0	10.56
male	2year11month	LRTIs	20210725	5.28	52.6	3.57	35.6	0.68	6.7	0.50	5.0	0.01	0.1	10.04
female	1year	URTIs	20210725	7.58	61.9	3.35	27.4	0.87	7.1	0.40	3.3	0.03	0.3	12.23
female	5时4分钟	LRTIs	20210725	2.63	33.9	4.40	56.8	0.57	7.3	0.15	1.9	0.01	0.1	7.76
female	2year3month	LRTIs	20210725	1.83	39.7	2.49	54.2	0.25	5.4	0.02	0.5	0.01	0.2	4.60
female	2year8month	LRTIs	20210725	2.20	38.6	2.86	49.9	0.47	8.2	0.17	3.0	0.02	0.3	5.72
female	1year1month	URTIs	20210725	1.69	36.8	1.95	42.6	0.92	20.0	0.02	0.5	0.01	0.1	4.59
female	2year4month	URTIs	20210725	2.37	13.2	14.55	81.5	0.85	4.7	0.09	0.5	0.01	0.1	17.87
female	2year11month	URTIs	20210725	2.65	41.8	2.85	44.7	0.69	10.9	0.16	2.5	0.00	0.1	6.35
male	2year7month	LRTIs	20210725	2.85	72.9	0.64	16.4	0.38	9.8	0.03	0.8	0.00	0.1	3.90
female	9month6day	URTIs	20210725	3.06	30.1	5.82	57.2	1.19	11.7	0.10	1.0	0.00	0.0	10.17
male	2year3month	URTIs	20210725	1.31	12.3	8.24	77.3	1.01	9.5	0.08	0.7	0.02	0.2	10.66
male	9month4day	URTIs	20210725	4.00	62.1	2.11	32.7	0.27	4.2	0.07	1.0	0.00	0.0	6.45
female	3year7month	URTIs	20210725	1.68	21.6	5.12	65.9	0.93	11.9	0.04	0.5	0.01	0.1	7.78
female	3year	URTIs	20210725	5.54	36.7	8.34	55.1	1.07	7.1	0.15	1.0	0.01	0.1	15.11
female	3year11month	LRTIs	20210725	4.89	27.3	9.63	53.8	1.28	7.1	2.07	11.6	0.03	0.2	17.90
male	1year11month	URTIs	20210725	6.61	39.9	8.39	50.6	1.40	8.4	0.19	1.1	0.01	0.0	16.60
male	3year11month	LRTIs	20210725	2.13	25.3	5.31	63.0	0.85	10.1	0.12	1.5	0.01	0.1	8.42
male	2year2month	URTIs	20210725	0.52	14.3	2.86	77.4	0.20	5.5	0.10	2.7	0.00	0.1	3.68
male	3year	URTIs	20210725	7.70	63.4	3.69	30.4	0.64	5.3	0.11	0.9	0.00	0.0	12.14
male	11month28day	URTIs	20210725	4.74	50.2	4.03	42.6	0.66	7.0	0.02	0.2	0.00	0.0	9.45
female	6year11month	URTIs	20210725	14.73	79.4	2.94	15.8	0.83	4.5	0.06	0.3	0.01	0.0	18.57
female	3year3month	URTIs	20210725	3.88	33.6	6.55	56.9	1.00	8.7	0.07	0.6	0.02	0.2	11.52
male	2year2month	LRTIs	20210725	4.72	29.6	10.09	63.2	0.96	6.0	0.19	1.2	0.01	0.0	15.97
male	8month10day	LRTIs	20210725	3.13	37.3	4.53	53.9	0.66	7.9	0.07	0.8	0.00	0.1	8.39
female	2year10month	URTIs	20210725	1.70	20.3	6.43	76.4	0.28	3.3	0.00	0.0	0.00	0.0	8.41
male	2year	URTIs	20210725	3.12	34.8	4.83	54.0	0.90	10.0	0.08	0.9	0.02	0.3	8.95
male	1year5month	URTIs	20210725	2.41	14.7	13.37	81.6	0.57	3.5	0.02	0.1	0.02	0.1	16.39
female	7month3day	URTIs	20210726	3.39	33.9	5.88	58.8	0.68	6.7	0.05	0.5	0.01	0.1	10.01
male	1year6month	URTIs	20210726	5.02	65.6	1.98	26.0	0.45	5.9	0.18	2.4	0.01	0.1	7.64
male	2year7month	URTIs	20210726	3.78	65.9	1.28	22.2	0.41	7.1	0.26	4.5	0.02	0.3	5.75
male	7month8day	URTIs	20210726	1.08	50.1	0.87	40.1	0.16	7.6	0.04	1.9	0.01	0.3	2.16
male	3year10month	LRTIs	20210726	2.38	17.4	10.19	74.7	0.74	5.4	0.30	2.2	0.04	0.3	13.65
female	5year8month	URTIs	20210726	3.06	30.0	6.24	61.0	0.58	5.7	0.33	3.2	0.01	0.1	10.22
female	2year8month	LRTIs	20210726	2.73	37.0	3.56	48.2	0.54	7.4	0.51	7.0	0.03	0.4	7.37
male	5month5day	LRTIs	20210726	4.15	54.9	2.67	35.4	0.34	4.5	0.38	5.0	0.02	0.2	7.56
female	4year	LRTIs	20210726	4.83	43.3	5.49	49.2	0.40	3.6	0.41	3.7	0.02	0.2	11.15
male	1year11month	LRTIs	20210726	7.22	71.3	1.95	19.3	0.78	7.7	0.16	1.6	0.01	0.1	10.12
male	0时45分钟	LRTIs	20210726	1.58	9.0	14.97	85.8	0.87	5.0	0.01	0.1	0.02	0.1	17.45
female	3month30day	LRTIs	20210726	5.17	51.1	4.43	43.8	0.34	3.3	0.16	1.5	0.03	0.3	10.13
male	17时37分钟	LRTIs	20210726	3.24	31.7	5.98	58.3	0.71	6.9	0.31	3.0	0.01	0.1	10.25
female	3时31分钟	LRTIs	20210726	4.24	43.9	3.33	34.5	1.77	18.4	0.30	3.1	0.01	0.1	9.65
female	3year11month	URTIs	20210726	2.17	27.3	5.12	64.2	0.55	7.0	0.10	1.3	0.02	0.2	7.96
female	12year	LRTIs	20210726	2.62	30.2	5.43	62.7	0.46	5.3	0.15	1.7	0.01	0.1	8.67
female	3时38分钟	LRTIs	20210726	4.81	40.8	4.78	40.5	1.47	12.5	0.72	6.1	0.01	0.1	11.79
female	1year2month	URTIs	20210726	2.47	18.8	9.44	72.0	1.17	9.0	0.02	0.1	0.01	0.1	13.11
male	5year4month	LRTIs	20210726	4.13	47.7	3.78	43.5	0.46	5.3	0.26	3.0	0.04	0.5	8.67
female	4year	URTIs	20210726	4.11	22.4	13.34	72.9	0.83	4.6	0.02	0.1	0.01	0.0	18.31
female	1year8month	LRTIs	20210726	5.85	62.6	2.58	27.6	0.62	6.6	0.25	2.7	0.05	0.5	9.35
female	1year5month	LRTIs	20210726	4.39	41.7	4.65	44.2	0.76	7.3	0.70	6.7	0.01	0.1	10.51
male	3month18day	LRTIs	20210726	7.25	74.7	1.45	15.0	0.62	6.4	0.37	3.9	0.00	0.0	9.69
male	8month1day	LRTIs	20210726	10.37	79.0	1.57	11.9	0.55	4.2	0.64	4.9	0.01	0.0	13.14
female	2year7month	LRTIs	20210726	4.67	38.5	5.19	42.9	0.69	5.7	1.47	12.2	0.08	0.7	12.10
male	3year6month	URTIs	20210726	3.01	16.9	13.03	73.3	1.73	9.7	0.01	0.0	0.02	0.1	17.80
female	4year6month	LRTIs	20210726	3.51	36.2	5.35	55.2	0.56	5.8	0.26	2.7	0.01	0.1	9.69
male	7year9month	LRTIs	20210726	3.05	23.3	9.02	69.0	0.55	4.2	0.43	3.3	0.03	0.2	13.08
female	0时20分钟	LRTIs	20210726	2.25	13.2	13.63	79.9	1.12	6.6	0.06	0.3	0.00	0.0	17.06
male	11month3day	LRTIs	20210726	5.00	63.2	1.93	24.5	0.48	6.0	0.49	6.2	0.01	0.1	7.91
female	4year5month	LRTIs	20210726	3.10	34.3	5.02	55.5	0.83	9.1	0.09	1.0	0.01	0.1	9.05
female	5month15day	LRTIs	20210726	10.49	73.4	3.00	20.9	0.59	4.1	0.21	1.5	0.02	0.1	14.31
female	8month19day	URTIs	20210726	6.26	44.0	6.25	43.8	1.40	9.8	0.31	2.2	0.02	0.2	14.24
male	7month14day	URTIs	20210726	2.58	42.2	2.90	47.4	0.61	9.9	0.03	0.4	0.01	0.1	6.13
female	1year6month	LRTIs	20210726	5.74	43.6	5.87	44.7	0.69	5.2	0.79	6.0	0.07	0.5	13.16
female	2year10month	LRTIs	20210726	3.74	27.8	7.98	59.2	1.00	7.5	0.73	5.4	0.01	0.1	13.46
female	10month14day	LRTIs	20210726	5.66	63.9	2.58	29.2	0.41	4.6	0.20	2.3	0.00	0.0	8.85
male	9month	LRTIs	20210726	4.30	68.5	1.44	22.8	0.33	5.2	0.17	2.7	0.05	0.8	6.29
male	8month30day	LRTIs	20210726	5.10	72.5	1.28	18.1	0.46	6.6	0.19	2.7	0.01	0.1	7.04
male	3year6month	LRTIs	20210726	7.17	64.5	2.58	23.3	0.31	2.8	0.98	8.9	0.06	0.5	11.10
male	5year6month	URTIs	20210726	4.31	39.0	6.02	54.7	0.64	5.8	0.06	0.5	0.00	0.0	11.03
male	1year7month	LRTIs	20210726	5.23	59.1	2.33	26.4	0.69	7.8	0.56	6.4	0.03	0.3	8.84
male	1year6month	LRTIs	20210726	5.30	81.9	0.66	10.3	0.37	5.8	0.10	1.6	0.02	0.4	6.45
male	6month10day	LRTIs	20210726	8.08	72.4	2.07	18.6	0.72	6.5	0.26	2.4	0.01	0.1	11.14
male	2year10month	LRTIs	20210726	6.13	51.6	4.69	39.4	0.92	7.8	0.12	1.0	0.03	0.2	11.89
female	8year3month	LRTIs	20210726	3.82	44.5	3.61	42.1	0.48	5.7	0.64	7.5	0.01	0.2	8.56
female	2year11month	LRTIs	20210726	3.91	50.8	3.18	41.3	0.41	5.4	0.18	2.4	0.01	0.1	7.69
female	3year9month	LRTIs	20210726	4.57	43.8	5.28	50.5	0.38	3.7	0.19	1.8	0.02	0.2	10.44
male	1year6month	URTIs	20210726	1.98	28.0	4.53	64.3	0.50	7.0	0.04	0.6	0.01	0.1	7.06
female	5month29day	LRTIs	20210726	4.84	45.1	4.82	44.9	0.80	7.5	0.25	2.4	0.01	0.1	10.72
male	6year8month	LRTIs	20210726	2.75	47.6	2.54	44.2	0.25	4.3	0.21	3.6	0.02	0.3	5.77
female	2year	URTIs	20210726	2.92	74.5	0.53	13.6	0.29	7.4	0.17	4.3	0.01	0.2	3.92
female	2year3month	LRTIs	20210726	3.01	33.9	4.96	55.7	0.64	7.2	0.26	3.0	0.02	0.2	8.89
male	5year3month	LRTIs	20210726	1.76	25.0	4.13	58.4	0.39	5.5	0.75	10.7	0.03	0.4	7.06
female	17day16时	LRTIs	20210726	3.65	48.5	2.77	36.9	1.00	13.3	0.09	1.2	0.01	0.1	7.52
male	10month28day	URTIs	20210726	6.26	48.1	5.82	44.7	0.90	6.9	0.02	0.2	0.01	0.1	13.01
male	6year10month	URTIs	20210726	1.30	16.8	5.56	71.7	0.76	9.9	0.11	1.4	0.02	0.2	7.75
male	3year6month	URTIs	20210726	3.52	27.6	7.63	59.8	0.84	6.6	0.64	5.0	0.13	1.0	12.76
male	1year2month	URTIs	20210726	4.15	44.4	3.85	41.3	1.11	11.8	0.23	2.5	0.00	0.0	9.34
male	1year6month	URTIs	20210726	1.66	17.3	7.09	74.2	0.74	7.7	0.06	0.6	0.02	0.2	9.57
male	9month	URTIs	20210726	4.59	50.8	3.50	38.7	0.68	7.5	0.27	2.9	0.01	0.1	9.05
male	2year1month	URTIs	20210726	5.56	53.7	3.48	33.6	0.77	7.4	0.53	5.1	0.02	0.2	10.36
male	1year6month	URTIs	20210726	3.23	40.6	4.09	51.5	0.40	5.0	0.21	2.7	0.02	0.2	7.95
male	4year11month	URTIs	20210726	1.31	8.1	13.43	83.2	1.31	8.1	0.08	0.5	0.01	0.1	16.14
female	8month26day	URTIs	20210727	7.92	44.5	7.21	40.5	2.13	11.9	0.53	3.0	0.02	0.1	17.81
male	7month27day	LRTIs	20210727	5.47	43.0	6.20	48.7	0.73	5.7	0.32	2.6	0.01	0.0	12.73
female	3year10month	URTIs	20210727	2.21	35.8	3.28	53.1	0.65	10.5	0.01	0.1	0.03	0.5	6.18
male	2year	URTIs	20210727	2.48	17.6	10.80	76.7	0.77	5.4	0.03	0.2	0.02	0.1	14.10
male	10month17day	URTIs	20210727	6.61	38.5	9.17	53.6	1.10	6.5	0.04	0.3	0.18	1.1	17.10
male	3year2month	LRTIs	20210727	3.84	48.3	3.44	43.3	0.63	8.0	0.04	0.4	0.00	0.0	7.95
male	3month26day	URTIs	20210727	5.64	58.2	2.70	27.9	1.23	12.7	0.10	1.1	0.01	0.1	9.68
female	3month5day	LRTIs	20210727	7.05	50.5	5.24	37.6	0.97	7.0	0.67	4.8	0.01	0.1	13.94
male	5year4month	LRTIs	20210727	2.86	31.1	5.59	61.0	0.45	4.9	0.27	2.9	0.01	0.1	9.18
male	11month1day	LRTIs	20210727	2.56	40.2	2.65	41.5	0.90	14.1	0.25	3.9	0.02	0.3	6.38
male	1year10month	LRTIs	20210727	3.99	49.4	3.37	41.6	0.69	8.5	0.04	0.5	0.00	0.0	8.09
male	1year7month	URTIs	20210727	4.96	59.1	2.19	26.0	0.98	11.6	0.26	3.1	0.02	0.2	8.41
male	9year	URTIs	20210727	2.41	25.5	6.41	67.7	0.59	6.2	0.04	0.4	0.02	0.2	9.47
female	1year9month	URTIs	20210727	4.41	37.7	5.98	51.2	1.15	9.8	0.14	1.2	0.01	0.1	11.69
female	5year2month	URTIs	20210727	1.80	25.1	4.61	64.4	0.68	9.5	0.04	0.6	0.03	0.4	7.16
male	8month3day	LRTIs	20210727	5.14	47.6	4.40	40.8	0.89	8.2	0.36	3.3	0.02	0.1	10.81
male	1year1month	LRTIs	20210727	5.02	62.7	1.99	24.8	0.46	5.7	0.54	6.7	0.01	0.1	8.02
female	3year9month	URTIs	20210727	2.67	64.9	1.14	27.6	0.29	6.9	0.02	0.5	0.00	0.1	4.12
male	5year3month	URTIs	20210727	1.98	29.8	3.79	56.7	0.83	12.5	0.06	0.9	0.00	0.1	6.66
male	3year7month	LRTIs	20210727	3.10	38.1	4.03	49.5	0.91	11.2	0.08	1.0	0.02	0.2	8.14
female	2month28day	LRTIs	20210727	6.15	40.1	6.22	40.5	1.99	13.0	0.98	6.4	0.01	0.0	15.35
male	2year1month	LRTIs	20210727	4.96	53.6	3.27	35.3	0.98	10.5	0.05	0.5	0.01	0.1	9.27
female	1year9month	LRTIs	20210727	5.49	53.0	3.90	37.5	0.88	8.5	0.08	0.8	0.02	0.2	10.37
female	2year11month	URTIs	20210727	3.77	61.3	1.91	31.2	0.43	7.1	0.03	0.4	0.00	0.0	6.14
female	3year	URTIs	20210727	2.59	36.0	2.67	37.0	0.54	7.5	1.26	17.4	0.15	2.1	7.21
female	2year3month	LRTIs	20210727	3.28	33.6	5.30	54.2	0.96	9.9	0.20	2.1	0.02	0.2	9.76
female	2year9month	URTIs	20210727	1.97	31.1	3.65	57.7	0.62	9.8	0.07	1.0	0.03	0.4	6.34
male	4year7month	LRTIs	20210727	3.38	53.4	1.95	31.0	0.84	13.3	0.13	2.1	0.01	0.2	6.31
male	1year9month	URTIs	20210727	4.06	33.8	5.88	48.9	1.00	8.3	1.06	8.8	0.02	0.2	12.02
male	9year4month	LRTIs	20210727	2.71	41.6	2.46	37.7	0.58	8.9	0.65	10.1	0.11	1.7	6.51
male	7month24day	LRTIs	20210727	4.33	56.2	2.87	37.4	0.25	3.2	0.23	3.0	0.02	0.2	7.70
male	2时59分钟	LRTIs	20210727	4.01	27.6	8.53	59.0	1.57	10.8	0.34	2.3	0.05	0.3	14.50
male	4year10month	URTIs	20210727	2.83	23.3	7.74	63.7	1.34	11.0	0.20	1.6	0.04	0.4	12.15
female	8month2day	LRTIs	20210727	6.19	67.0	2.27	24.5	0.69	7.5	0.08	0.8	0.02	0.2	9.25
female	8year6month	LRTIs	20210727	3.26	44.9	2.96	40.8	0.40	5.5	0.59	8.2	0.04	0.6	7.25
male	6month10day	LRTIs	20210727	5.70	66.3	1.78	20.7	0.83	9.7	0.26	3.0	0.02	0.3	8.59
male	2year	URTIs	20210727	1.04	15.8	5.32	81.5	0.15	2.2	0.02	0.3	0.02	0.2	6.55
male	3year10month	URTIs	20210727	1.32	12.4	8.67	81.5	0.57	5.4	0.06	0.6	0.02	0.1	10.64
male	1year5month	LRTIs	20210727	1.66	17.8	6.72	71.9	0.84	9.0	0.11	1.2	0.01	0.1	9.34
male	5year8month	LRTIs	20210727	3.59	53.0	2.64	38.9	0.44	6.5	0.08	1.1	0.03	0.5	6.78
male	1month24day	LRTIs	20210727	4.94	58.4	1.92	22.6	0.97	11.5	0.62	7.3	0.02	0.2	8.47
male	8month15day	LRTIs	20210727	4.47	36.2	6.11	49.5	1.36	11.1	0.37	3.0	0.02	0.2	12.33
male	5year1month	LRTIs	20210727	2.26	25.6	5.46	62.0	0.47	5.3	0.58	6.6	0.05	0.5	8.82
male	2year7month	URTIs	20210727	3.01	30.7	5.81	59.4	0.82	8.4	0.14	1.4	0.01	0.1	9.79
female	7year6month	URTIs	20210727	1.72	15.2	8.75	77.3	0.75	6.7	0.08	0.7	0.01	0.1	11.31
male	2year6month	LRTIs	20210727	2.71	29.6	4.63	50.6	0.98	10.7	0.82	8.9	0.02	0.2	9.16
male	12year	LRTIs	20210727	4.31	62.0	2.02	29.2	0.58	8.4	0.02	0.3	0.00	0.1	6.93
female	8month14day	URTIs	20210727	8.28	64.2	2.57	19.9	0.83	6.5	1.21	9.4	0.00	0.0	12.89
female	3year8month	URTIs	20210727	3.73	26.5	9.13	64.8	1.16	8.3	0.05	0.4	0.00	0.0	14.07
female	3year3month	LRTIs	20210727	5.47	46.8	5.18	44.5	0.94	8.0	0.06	0.5	0.03	0.2	11.68
male	9month6day	LRTIs	20210727	3.19	50.9	2.41	38.4	0.53	8.4	0.13	2.0	0.02	0.3	6.28
female	3year11month	LRTIs	20210727	1.82	32.1	3.12	54.9	0.61	10.7	0.10	1.8	0.03	0.5	5.68
female	3year7month	LRTIs	20210727	2.05	37.9	2.60	48.2	0.72	13.2	0.03	0.6	0.01	0.1	5.41
male	7year6month	LRTIs	20210727	1.60	28.8	3.51	63.6	0.28	5.0	0.14	2.5	0.01	0.1	5.54
male	4year6month	URTIs	20210727	4.84	58.5	2.43	29.4	0.48	5.8	0.49	6.0	0.03	0.3	8.27
female	2year3month	LRTIs	20210727	2.36	27.8	5.26	61.9	0.83	9.8	0.03	0.4	0.01	0.1	8.49
female	1year	URTIs	20210727	1.51	48.6	0.99	32.0	0.51	16.5	0.09	2.9	0.00	0.0	3.10
male	1year1month	LRTIs	20210727	5.13	50.4	4.10	40.3	0.44	4.3	0.50	4.9	0.01	0.1	10.18
male	8month15day	URTIs	20210727	3.50	28.9	7.38	61.0	1.09	9.0	0.12	1.0	0.01	0.1	12.10
female	11month28day	LRTIs	20210727	5.85	59.0	2.52	25.5	1.42	14.3	0.10	1.0	0.02	0.2	9.91
male	4year3month	LRTIs	20210727	3.24	50.3	2.50	39.0	0.31	4.8	0.34	5.2	0.04	0.7	6.43
male	4year7month	URTIs	20210727	2.07	26.0	4.76	60.0	0.85	10.7	0.21	2.6	0.06	0.7	7.95
male	6month18day	URTIs	20210727	4.41	37.3	6.63	56.1	0.77	6.5	0.01	0.0	0.01	0.1	11.83
female	6year7month	LRTIs	20210727	3.79	44.3	3.92	45.8	0.49	5.7	0.33	3.9	0.03	0.3	8.56
male	8year4month	URTIs	20210727	2.06	40.0	2.60	50.7	0.33	6.4	0.12	2.3	0.03	0.6	5.14
male	7year7month	URTIs	20210727	2.66	33.0	4.58	56.9	0.49	6.1	0.29	3.6	0.03	0.4	8.05
male	3year	URTIs	20210727	3.18	27.8	7.05	61.6	0.99	8.7	0.19	1.7	0.02	0.2	11.43
female	3year3month	URTIs	20210727	2.80	24.1	7.91	67.7	0.73	6.3	0.20	1.7	0.02	0.2	11.66
male	2year2month	URTIs	20210727	1.75	21.2	5.51	67.1	0.86	10.4	0.07	0.8	0.04	0.5	8.23
male	6year7month	URTIs	20210727	3.21	15.4	16.31	78.6	1.08	5.2	0.15	0.7	0.02	0.1	20.77
male	1year	LRTIs	20210728	2.73	19.3	10.23	72.3	1.15	8.2	0.03	0.2	0.00	0.0	14.14
male	1year3month	LRTIs	20210728	10.77	43.4	10.92	44.1	1.84	7.4	1.24	5.0	0.03	0.1	24.80
male	7month1day	URTIs	20210728	6.98	33.3	11.72	56.1	1.74	8.4	0.39	1.9	0.06	0.3	20.89
male	1year5month	URTIs	20210728	3.83	32.0	7.05	59.0	1.04	8.7	0.03	0.3	0.00	0.0	11.95
female	7month26day	URTIs	20210728	2.65	27.3	6.24	64.4	0.74	7.6	0.06	0.7	0.00	0.0	9.69
male	3year9month	URTIs	20210728	1.25	12.9	7.36	75.9	1.00	10.3	0.06	0.6	0.03	0.3	9.70
female	2year6month	LRTIs	20210728	3.71	65.0	1.75	30.8	0.22	3.9	0.01	0.2	0.00	0.1	5.69
male	6year6month	LRTIs	20210728	2.54	45.3	2.45	43.8	0.57	10.2	0.03	0.6	0.01	0.1	5.60
male	9month19day	URTIs	20210728	3.84	16.5	18.01	77.7	1.30	5.6	0.05	0.2	0.01	0.0	23.21
female	1year5month	URTIs	20210728	2.18	30.7	4.16	58.8	0.64	9.1	0.09	1.2	0.02	0.2	7.09
male	1year3month	LRTIs	20210728	8.37	77.4	1.29	11.9	0.79	7.3	0.36	3.3	0.01	0.1	10.82
female	6month9day	URTIs	20210728	5.79	70.4	1.69	20.6	0.41	5.0	0.32	3.9	0.00	0.1	8.21
male	1year3month	URTIs	20210728	2.14	20.3	7.11	67.0	1.15	10.9	0.18	1.7	0.01	0.1	10.59
female	3month3day	URTIs	20210728	4.65	71.9	1.09	16.8	0.36	5.5	0.38	5.8	0.00	0.0	6.48
male	0时18分钟	LRTIs	20210728	2.73	35.9	4.03	52.8	0.79	10.3	0.06	0.7	0.03	0.3	7.64
female	4month18day	LRTIs	20210728	3.83	60.4	1.60	25.2	0.63	9.9	0.26	4.1	0.03	0.4	6.35
female	3year4month	LRTIs	20210728	5.18	53.4	3.31	34.1	1.06	11.0	0.12	1.3	0.02	0.2	9.69
female	0时20分钟	LRTIs	20210728	3.34	24.9	8.61	64.2	1.29	9.6	0.15	1.1	0.02	0.2	13.41
male	7month22day	LRTIs	20210728	5.68	45.3	5.59	44.6	1.11	8.8	0.16	1.2	0.01	0.1	12.55
female	4year	LRTIs	20210728	4.30	68.1	1.68	26.7	0.17	2.7	0.15	2.3	0.01	0.2	6.31
female	9month17day	LRTIs	20210728	6.71	51.1	5.23	39.8	1.10	8.4	0.08	0.6	0.01	0.1	13.13
female	1year11month	URTIs	20210728	5.28	42.0	6.34	50.3	0.83	6.6	0.13	1.0	0.01	0.1	12.59
male	7month6day	LRTIs	20210728	4.44	45.5	3.92	40.1	0.74	7.6	0.66	6.8	0.00	0.0	9.76
male	1year10month	URTIs	20210728	5.57	60.5	2.81	30.5	0.55	6.0	0.24	2.6	0.04	0.4	9.21
female	2year1month	URTIs	20210728	2.18	16.1	10.28	76.1	0.95	7.0	0.08	0.6	0.02	0.2	13.51
male	8year8month	URTIs	20210728	2.13	24.8	5.39	62.8	0.95	11.1	0.09	1.1	0.01	0.2	8.57
male	1year7month	LRTIs	20210728	4.68	61.8	2.03	26.7	0.49	6.5	0.37	4.9	0.01	0.1	7.58
male	1month18day	LRTIs	20210728	5.34	71.4	1.27	17.1	0.70	9.4	0.15	2.0	0.00	0.1	7.46
male	8year5month	LRTIs	20210728	17.35	57.9	9.29	31.0	1.42	4.7	1.85	6.2	0.05	0.2	29.96
male	10year4month	LRTIs	20210728	2.45	20.2	8.97	74.3	0.61	5.1	0.04	0.3	0.01	0.1	12.08
male	7year11month	LRTIs	20210728	3.46	38.4	4.46	49.5	0.46	5.1	0.63	7.0	0.00	0.0	9.01
female	9month26day	URTIs	20210728	2.49	32.7	4.22	55.5	0.78	10.3	0.10	1.3	0.01	0.2	7.60
male	8month25day	URTIs	20210728	4.73	41.7	5.61	49.6	0.83	7.3	0.14	1.3	0.01	0.1	11.32
male	1year4month	URTIs	20210728	4.46	34.6	6.92	53.6	1.29	10.0	0.20	1.5	0.04	0.3	12.91
male	4year11month	URTIs	20210728	2.09	24.6	4.93	57.9	1.07	12.6	0.33	3.9	0.08	1.0	8.50
male	5year3month	LRTIs	20210728	3.86	36.6	5.35	50.7	0.48	4.6	0.84	8.0	0.01	0.1	10.54
male	11month13day	URTIs	20210728	2.91	39.4	3.70	50.3	0.71	9.6	0.05	0.6	0.01	0.1	7.38
male	2year11month	LRTIs	20210728	2.98	39.6	3.97	52.8	0.55	7.3	0.02	0.2	0.01	0.1	7.53
male	2year5month	URTIs	20210728	4.72	23.4	13.88	68.9	1.48	7.4	0.03	0.2	0.01	0.1	20.12
male	1year9month	URTIs	20210728	2.38	22.9	6.89	66.0	1.08	10.4	0.06	0.6	0.01	0.1	10.42
female	9year6month	URTIs	20210728	1.85	21.0	6.40	72.9	0.52	5.9	0.01	0.1	0.01	0.1	8.79
male	2year11month	URTIs	20210728	1.97	18.2	7.87	72.6	0.87	8.1	0.11	1.0	0.01	0.1	10.83
female	1year10month	URTIs	20210728	2.90	36.9	4.11	52.3	0.78	10.0	0.06	0.7	0.01	0.1	7.86
female	2year7month	URTIs	20210728	1.31	11.5	9.21	80.9	0.80	7.0	0.06	0.5	0.01	0.1	11.39
female	10month4day	URTIs	20210728	4.90	67.1	2.03	27.8	0.34	4.6	0.02	0.3	0.01	0.2	7.30
female	3year4month	URTIs	20210729	1.20	12.3	7.91	81.0	0.62	6.4	0.01	0.2	0.01	0.1	9.75
female	9month19day	URTIs	20210729	1.63	41.9	1.79	45.8	0.40	10.4	0.07	1.7	0.01	0.2	3.90
female	1year3month	URTIs	20210729	3.23	31.8	6.20	61.1	0.69	6.8	0.04	0.3	0.00	0.0	10.16
female	8month8day	LRTIs	20210729	2.73	26.3	6.75	65.0	0.88	8.5	0.02	0.1	0.01	0.1	10.39
female	7year11month	LRTIs	20210729	2.65	46.0	2.81	48.7	0.25	4.4	0.04	0.7	0.01	0.2	5.76
male	2year2month	URTIs	20210729	3.56	51.5	2.77	40.1	0.54	7.9	0.03	0.4	0.01	0.1	6.91
male	7month24day	URTIs	20210729	3.29	66.6	1.39	28.1	0.22	4.5	0.03	0.7	0.00	0.1	4.93
male	9month1day	LRTIs	20210729	3.78	54.6	2.42	34.8	0.69	10.0	0.04	0.5	0.00	0.1	6.93
male	4month20day	LRTIs	20210729	3.64	49.1	2.93	39.4	0.64	8.6	0.21	2.8	0.00	0.1	7.42
female	8month19day	URTIs	20210729	2.01	45.5	1.96	44.3	0.42	9.6	0.02	0.5	0.00	0.1	4.41
male	1year2month	LRTIs	20210729	7.07	40.8	9.13	52.6	1.09	6.3	0.05	0.3	0.01	0.0	17.35
male	1year8month	LRTIs	20210729	3.63	46.3	3.67	46.9	0.44	5.7	0.08	1.0	0.01	0.1	7.83
female	5year8month	LRTIs	20210729	5.04	37.9	7.34	55.4	0.62	4.6	0.28	2.1	0.00	0.0	13.28
male	2year8month	URTIs	20210729	2.70	30.9	4.73	54.2	0.91	10.4	0.38	4.4	0.01	0.1	8.73
male	1year7month	LRTIs	20210729	5.10	34.8	7.48	51.1	1.89	12.9	0.17	1.2	0.00	0.0	14.64
female	6year4month	LRTIs	20210729	4.43	46.9	4.05	42.9	0.86	9.1	0.09	1.0	0.01	0.1	9.44
male	1year6month	LRTIs	20210729	3.31	66.1	0.86	17.1	0.33	6.6	0.50	9.9	0.02	0.3	5.02
male	2year10month	LRTIs	20210729	6.78	52.6	4.53	35.2	1.31	10.1	0.27	2.1	0.00	0.0	12.89
male	1year4month	URTIs	20210729	4.68	33.3	7.88	55.9	1.35	9.5	0.17	1.2	0.01	0.1	14.09
male	1year	LRTIs	20210729	4.25	33.0	7.54	58.7	0.85	6.6	0.18	1.4	0.03	0.3	12.85
male	1year11month	URTIs	20210729	2.97	47.6	2.69	43.3	0.51	8.2	0.04	0.6	0.02	0.3	6.23
female	1year6month	LRTIs	20210729	2.83	41.0	3.03	43.9	0.53	7.7	0.48	6.9	0.04	0.5	6.91
male	2month25day	LRTIs	20210729	4.01	74.6	0.99	18.4	0.32	6.0	0.03	0.6	0.02	0.4	5.37
female	7month20day	LRTIs	20210729	6.09	69.5	2.02	23.1	0.46	5.2	0.16	1.8	0.04	0.4	8.77
female	2year4month	URTIs	20210729	2.72	17.5	11.46	73.8	1.31	8.4	0.04	0.3	0.01	0.0	15.54
male	3year7month	URTIs	20210729	3.11	36.7	4.57	53.8	0.56	6.6	0.22	2.6	0.03	0.3	8.49
female	6year11month	LRTIs	20210729	2.16	23.3	6.28	67.7	0.53	5.7	0.30	3.2	0.01	0.1	9.28
male	4year1month	LRTIs	20210729	3.29	50.9	2.37	36.8	0.36	5.6	0.43	6.6	0.01	0.1	6.46
male	5year	LRTIs	20210729	3.21	36.6	4.79	54.8	0.57	6.5	0.14	1.6	0.04	0.5	8.75
female	5month9day	URTIs	20210729	8.10	42.2	9.59	50.1	1.38	7.2	0.10	0.5	0.01	0.0	19.18
female	1year7month	URTIs	20210729	1.72	39.2	1.98	45.0	0.68	15.4	0.02	0.3	0.01	0.1	4.41
female	8year2month	LRTIs	20210729	0.99	10.2	8.22	84.8	0.36	3.7	0.11	1.2	0.01	0.1	9.69
female	4year6month	LRTIs	20210729	3.43	45.0	3.46	45.5	0.37	4.8	0.34	4.5	0.01	0.2	7.61
female	1year	URTIs	20210729	5.15	66.7	1.90	24.6	0.42	5.5	0.23	3.0	0.02	0.2	7.72
male	1year10month	LRTIs	20210729	3.69	49.5	3.11	41.7	0.46	6.2	0.18	2.4	0.01	0.2	7.45
male	6year8month	LRTIs	20210729	5.43	37.8	7.67	53.4	1.09	7.6	0.15	1.1	0.01	0.1	14.35
female	10year	URTIs	20210729	1.18	16.3	5.64	77.5	0.36	5.0	0.07	1.0	0.01	0.2	7.26
male	3year5month	LRTIs	20210729	3.92	51.9	2.97	39.3	0.50	6.6	0.15	2.0	0.01	0.2	7.55
female	2year2month	URTIs	20210729	1.30	32.7	2.10	53.0	0.41	10.2	0.16	4.1	0.00	0.0	3.97
male	7month8day	LRTIs	20210729	9.01	64.2	3.96	28.3	0.87	6.2	0.17	1.2	0.01	0.1	14.02
male	6时12分钟	LRTIs	20210729	5.33	47.9	3.34	30.0	1.80	16.2	0.61	5.5	0.04	0.4	11.12
male	4year5month	URTIs	20210729	2.58	26.9	5.81	60.8	0.98	10.2	0.17	1.8	0.03	0.3	9.57
male	2month2day	LRTIs	20210729	3.83	60.2	1.37	21.5	0.91	14.3	0.25	3.9	0.01	0.1	6.37
male	2year3month	LRTIs	20210729	2.08	23.1	6.23	69.5	0.60	6.7	0.06	0.6	0.01	0.1	8.98
male	0时33分钟	LRTIs	20210729	8.03	41.4	9.86	50.8	1.29	6.7	0.16	0.8	0.05	0.3	19.39
female	3month14day	URTIs	20210729	5.56	47.0	4.57	38.7	0.65	5.5	1.03	8.7	0.01	0.1	11.82
male	2year7month	URTIs	20210729	5.53	43.3	5.37	42.0	0.86	6.7	1.00	7.8	0.02	0.2	12.78
male	3year11month	LRTIs	20210729	4.65	23.2	13.34	66.8	1.20	6.0	0.76	3.8	0.04	0.2	19.99
female	8month19day	URTIs	20210729	5.19	38.3	6.94	51.2	1.05	7.8	0.35	2.6	0.01	0.1	13.54
female	6year6month	URTIs	20210729	3.78	20.6	12.96	70.8	1.07	5.8	0.45	2.5	0.06	0.3	18.32
female	5month27day	URTIs	20210730	2.61	51.9	1.68	33.3	0.60	11.9	0.14	2.8	0.00	0.1	5.03
male	3year11month	LRTIs	20210730	4.58	26.6	10.76	62.5	1.15	6.7	0.71	4.1	0.02	0.1	17.22
male	1month11day	LRTIs	20210730	0.64	18.1	2.57	72.6	0.28	7.9	0.05	1.3	0.00	0.1	3.54
female	2year7month	URTIs	20210730	4.04	33.1	7.30	59.8	0.78	6.4	0.06	0.5	0.02	0.2	12.20
male	7year4month	LRTIs	20210730	3.82	51.9	2.97	40.3	0.37	5.0	0.15	2.1	0.05	0.7	7.36
female	8month24day	URTIs	20210730	3.60	75.9	0.62	13.1	0.49	10.3	0.03	0.6	0.00	0.1	4.74
male	1year4month	URTIs	20210730	3.69	50.1	3.03	41.0	0.60	8.1	0.04	0.6	0.01	0.2	7.37
male	6month22day	URTIs	20210730	5.82	29.6	12.13	61.7	1.64	8.4	0.04	0.2	0.01	0.1	19.64
male	8month2day	LRTIs	20210730	4.96	51.6	3.27	34.0	0.75	7.8	0.61	6.3	0.02	0.3	9.61
female	6year8month	LRTIs	20210730	2.29	41.2	2.70	48.6	0.40	7.3	0.14	2.6	0.01	0.3	5.54
female	10month23day	URTIs	20210730	3.90	35.2	6.51	58.8	0.63	5.6	0.02	0.2	0.02	0.2	11.08
female	8month9day	LRTIs	20210730	6.88	65.4	2.34	22.2	1.14	10.8	0.16	1.5	0.01	0.1	10.53
male	3year9month	LRTIs	20210730	2.86	32.1	5.28	59.3	0.59	6.6	0.16	1.8	0.02	0.2	8.91
male	7month7day	URTIs	20210730	4.13	57.9	1.77	24.8	0.80	11.3	0.43	6.0	0.00	0.0	7.13
female	1year10month	LRTIs	20210730	2.91	27.0	7.02	65.2	0.81	7.5	0.02	0.2	0.01	0.1	10.77
female	5year2month	LRTIs	20210730	3.18	46.1	3.01	43.6	0.53	7.7	0.14	2.0	0.04	0.6	6.90
female	8year4month	LRTIs	20210730	2.55	40.6	2.98	47.5	0.57	9.1	0.17	2.7	0.01	0.1	6.28
male	1year9month	LRTIs	20210730	4.09	34.5	7.16	60.6	0.35	3.0	0.21	1.8	0.01	0.1	11.82
female	8year1month	LRTIs	20210730	2.56	27.3	6.12	65.3	0.53	5.7	0.15	1.6	0.01	0.1	9.37
female	2year9month	LRTIs	20210730	1.53	18.4	5.92	71.2	0.51	6.1	0.33	4.0	0.03	0.3	8.32
female	9year9month	LRTIs	20210730	2.82	48.4	2.59	44.6	0.28	4.9	0.10	1.8	0.02	0.3	5.81
male	7year6month	LRTIs	20210730	3.35	47.1	2.94	41.4	0.27	3.8	0.48	6.8	0.06	0.9	7.10
male	8month10day	LRTIs	20210730	2.20	38.8	2.66	47.1	0.66	11.7	0.13	2.2	0.01	0.2	5.66
female	2year	URTIs	20210730	5.83	67.9	1.94	22.7	0.54	6.3	0.24	2.8	0.03	0.3	8.58
male	7year1month	LRTIs	20210730	3.04	47.3	2.91	45.2	0.31	4.8	0.16	2.5	0.01	0.2	6.43
male	3year4month	URTIs	20210730	3.32	15.2	16.60	75.8	1.80	8.3	0.13	0.6	0.02	0.1	21.87
female	2时45分钟	LRTIs	20210730	4.05	23.7	11.54	67.6	0.84	4.9	0.61	3.6	0.04	0.2	17.08
male	4year4month	LRTIs	20210730	3.89	20.6	13.91	73.7	0.75	4.0	0.28	1.5	0.04	0.2	18.87
male	1year	URTIs	20210730	1.72	12.5	11.45	83.6	0.40	2.9	0.11	0.8	0.03	0.2	13.71
female	4year1month	LRTIs	20210730	5.18	48.9	4.46	42.1	0.72	6.8	0.23	2.2	0.00	0.0	10.59
female	2year2month	LRTIs	20210730	6.27	77.6	1.64	20.3	0.07	0.9	0.09	1.1	0.01	0.1	8.08
male	8month25day	LRTIs	20210730	6.68	62.8	3.12	29.4	0.55	5.2	0.26	2.5	0.01	0.1	10.62
male	1year3month	LRTIs	20210730	4.03	31.4	8.08	63.2	0.48	3.8	0.20	1.5	0.02	0.1	12.81
male	2year9month	LRTIs	20210730	4.24	38.3	5.65	51.1	0.73	6.6	0.41	3.7	0.03	0.3	11.06
male	1year1month	LRTIs	20210730	2.14	48.5	1.51	34.4	0.62	14.1	0.11	2.4	0.03	0.6	4.41
female	2year4month	URTIs	20210730	2.28	35.8	3.35	52.7	0.64	10.0	0.08	1.3	0.01	0.2	6.36
male	1year2month	URTIs	20210730	4.14	24.1	10.80	62.9	2.18	12.7	0.05	0.3	0.01	0.0	17.18
female	3year	URTIs	20210730	2.50	39.2	2.92	46.0	0.86	13.4	0.06	1.0	0.02	0.4	6.36
male	5year4month	LRTIs	20210730	3.24	41.7	3.10	40.1	0.56	7.2	0.81	10.5	0.04	0.5	7.75
male	4month15day	LRTIs	20210730	6.04	61.4	2.81	28.5	0.45	4.6	0.53	5.3	0.02	0.2	9.85
female	1year6month	LRTIs	20210730	5.23	33.9	8.52	55.4	1.07	7.0	0.55	3.6	0.02	0.1	15.39
male	2year4month	URTIs	20210730	3.85	61.9	1.82	29.2	0.51	8.1	0.04	0.6	0.01	0.2	6.23
female	2year6month	URTIs	20210730	5.19	52.8	3.35	34.2	1.09	11.1	0.16	1.6	0.03	0.3	9.82
female	9month20day	URTIs	20210730	2.25	47.6	1.89	40.0	0.56	11.8	0.03	0.5	0.00	0.1	4.73
male	4year8month	URTIs	20210730	2.44	24.3	6.44	63.9	0.97	9.6	0.20	2.0	0.02	0.2	10.07
female	8year	LRTIs	20210730	3.07	16.5	14.15	76.0	1.36	7.3	0.03	0.2	0.01	0.0	18.62
female	1year5month	URTIs	20210730	4.76	27.9	10.95	64.1	1.15	6.7	0.21	1.2	0.01	0.1	17.08
male	1year7month	URTIs	20210730	2.09	26.5	5.56	70.2	0.23	2.9	0.02	0.3	0.00	0.1	7.90
female	2year2month	URTIs	20210730	3.37	31.2	6.56	60.6	0.73	6.8	0.11	1.0	0.04	0.4	10.81
male	4year3month	LRTIs	20210730	5.40	25.8	13.78	65.8	1.53	7.3	0.20	1.0	0.02	0.1	20.93
male	3month	LRTIs	20210731	4.10	54.8	2.63	35.1	0.50	6.7	0.25	3.4	0.00	0.0	7.48
female	9month7day	URTIs	20210731	3.69	52.1	2.81	39.8	0.51	7.3	0.05	0.7	0.01	0.1	7.07
female	3year2month	LRTIs	20210731	2.86	32.5	5.24	59.7	0.42	4.8	0.25	2.9	0.01	0.1	8.78
male	3year1month	URTIs	20210731	2.16	19.7	7.79	70.6	0.99	9.0	0.05	0.5	0.02	0.2	11.01
male	1year5month	URTIs	20210731	2.31	24.6	6.25	66.9	0.56	5.9	0.23	2.5	0.01	0.1	9.36
male	5month9day	URTIs	20210731	5.87	29.1	12.15	60.2	1.97	9.8	0.16	0.8	0.02	0.1	20.17
male	6时17分钟	URTIs	20210731	1.91	28.6	4.28	63.7	0.46	6.9	0.03	0.5	0.02	0.3	6.70
male	4year9month	LRTIs	20210731	5.09	19.5	18.83	72.1	1.76	6.8	0.37	1.4	0.05	0.2	26.10
female	4year1month	URTIs	20210731	2.19	24.0	6.05	66.6	0.80	8.8	0.05	0.5	0.01	0.1	9.10
female	5year1month	LRTIs	20210731	1.48	40.7	1.73	47.7	0.40	11.0	0.01	0.4	0.01	0.2	3.63
male	5year6month	URTIs	20210731	3.85	44.0	4.05	46.1	0.49	5.6	0.33	3.7	0.05	0.6	8.77
male	1year9month	LRTIs	20210731	5.39	63.6	1.87	22.0	0.76	9.0	0.45	5.3	0.00	0.1	8.47
male	2year8month	LRTIs	20210731	5.01	56.9	3.27	37.1	0.38	4.4	0.13	1.5	0.01	0.1	8.80
male	12year	URTIs	20210731	2.56	65.6	1.08	27.9	0.24	6.3	0.01	0.1	0.00	0.1	3.89
female	9month18day	URTIs	20210731	4.19	29.8	8.38	59.4	1.47	10.4	0.04	0.3	0.01	0.1	14.09
male	9month23day	URTIs	20210731	3.37	36.7	4.42	48.1	0.98	10.7	0.38	4.1	0.04	0.4	9.19
female	1year11month	LRTIs	20210731	3.96	51.2	3.26	42.1	0.50	6.5	0.02	0.2	0.00	0.0	7.74
male	3year9month	LRTIs	20210731	2.01	12.8	12.44	79.1	1.25	7.9	0.02	0.1	0.01	0.1	15.73
male	6month1day	URTIs	20210731	5.35	43.4	5.92	48.2	0.93	7.6	0.08	0.7	0.01	0.1	12.29
male	2year	URTIs	20210731	3.45	72.3	0.87	18.1	0.37	7.7	0.08	1.7	0.01	0.2	4.78
male	2year3month	LRTIs	20210731	4.63	54.9	3.23	38.3	0.53	6.3	0.04	0.5	0.00	0.0	8.43
male	1year9month	URTIs	20210731	2.81	36.2	4.12	53.0	0.51	6.6	0.26	3.4	0.06	0.8	7.76
female	3year2month	URTIs	20210731	1.80	60.7	0.81	27.1	0.33	11.2	0.03	0.9	0.00	0.1	2.97
female	1year6month	URTIs	20210801	3.85	35.6	6.15	56.8	0.74	6.8	0.07	0.7	0.01	0.1	10.82
male	1year	LRTIs	20210801	3.24	47.9	2.64	39.1	0.72	10.6	0.13	2.0	0.03	0.4	6.76
male	6month2day	LRTIs	20210801	4.60	52.0	3.35	37.9	0.81	9.2	0.08	0.9	0.00	0.0	8.84
female	3year7month	URTIs	20210801	4.27	15.8	19.51	72.3	3.06	11.3	0.13	0.5	0.02	0.1	26.99
female	1时	LRTIs	20210801	3.31	18.5	13.26	73.9	1.31	7.3	0.02	0.1	0.03	0.2	17.93
male	5month15day	LRTIs	20210801	3.12	43.1	3.53	48.9	0.48	6.7	0.09	1.2	0.01	0.1	7.23
female	2year6month	LRTIs	20210801	2.97	52.1	2.01	35.3	0.31	5.5	0.39	6.9	0.01	0.2	5.69
male	7month27day	URTIs	20210801	1.25	59.3	0.47	22.2	0.34	16.1	0.04	2.1	0.01	0.3	2.11
male	1year4month	LRTIs	20210801	2.09	22.4	5.40	57.8	0.84	9.0	1.00	10.7	0.01	0.1	9.34
male	10month8day	URTIs	20210801	4.77	61.4	2.11	27.1	0.77	9.9	0.12	1.5	0.00	0.1	7.77
male	2year3month	LRTIs	20210801	2.31	29.4	4.07	51.7	0.44	5.6	0.99	12.5	0.06	0.8	7.87
male	3year11month	LRTIs	20210801	1.78	30.2	2.45	41.7	0.35	6.0	1.29	22.0	0.01	0.1	5.88
female	2year	URTIs	20210801	3.93	43.6	4.18	46.4	0.75	8.3	0.14	1.6	0.01	0.1	9.01
male	3year3month	LRTIs	20210801	3.69	55.0	2.28	34.0	0.53	7.9	0.20	3.0	0.01	0.1	6.71
male	6year8month	LRTIs	20210801	3.16	32.9	5.08	52.8	0.81	8.4	0.52	5.4	0.05	0.5	9.62
male	1year5month	URTIs	20210801	1.14	22.6	3.34	66.3	0.41	8.1	0.13	2.7	0.02	0.3	5.04
female	2year9month	URTIs	20210801	2.37	16.5	10.58	73.4	1.39	9.7	0.04	0.3	0.01	0.1	14.39
male	3month	LRTIs	20210801	5.12	67.3	1.57	20.6	0.65	8.5	0.27	3.5	0.01	0.1	7.62
female	5month12day	LRTIs	20210801	5.96	74.5	1.45	18.1	0.47	5.9	0.09	1.2	0.02	0.3	7.99
female	4year7month	URTIs	20210801	2.80	25.9	6.88	63.8	1.00	9.3	0.10	0.9	0.01	0.1	10.79
male	3year5month	URTIs	20210801	5.30	42.3	5.88	46.8	1.23	9.8	0.13	1.0	0.02	0.1	12.56
male	7year7month	URTIs	20210801	4.09	28.7	9.10	63.8	1.03	7.3	0.01	0.1	0.02	0.1	14.25
female	7year9month	URTIs	20210801	2.15	21.5	7.28	72.8	0.55	5.5	0.01	0.1	0.01	0.1	10.00
male	11year8month	LRTIs	20210801	4.54	58.9	2.69	34.9	0.38	5.0	0.07	0.9	0.03	0.3	7.71
male	9month14day	URTIs	20210801	1.73	47.1	1.48	40.4	0.39	10.7	0.06	1.7	0.00	0.1	3.66
male	3year4month	URTIs	20210801	4.90	41.6	5.71	48.7	1.02	8.6	0.11	0.9	0.02	0.2	11.76
female	5month19day	LRTIs	20210801	3.69	39.7	4.51	48.6	0.90	9.7	0.18	1.9	0.01	0.1	9.29
female	9month27day	URTIs	20210802	6.73	30.7	12.92	59.0	2.24	10.2	0.01	0.0	0.02	0.1	21.92
female	4year4month	LRTIs	20210802	2.29	15.0	12.11	79.1	0.86	5.6	0.05	0.3	0.01	0.0	15.32
male	2year1month	URTIs	20210802	0.88	14.4	4.83	79.0	0.35	5.7	0.05	0.7	0.01	0.2	6.12
female	5year5month	URTIs	20210802	2.80	31.9	5.26	59.9	0.67	7.7	0.04	0.4	0.01	0.1	8.78
female	2year3month	URTIs	20210802	4.87	55.7	3.17	36.2	0.66	7.5	0.05	0.6	0.00	0.0	8.75
male	1year8month	LRTIs	20210802	5.42	50.8	3.62	34.0	0.59	5.5	0.98	9.2	0.05	0.5	10.66
female	11month26day	LRTIs	20210802	5.02	62.9	2.34	29.3	0.42	5.3	0.20	2.4	0.01	0.1	7.99
male	10month11day	LRTIs	20210802	4.72	49.3	4.02	42.1	0.52	5.5	0.28	2.9	0.02	0.2	9.56
female	1year4month	URTIs	20210802	4.38	65.8	1.76	26.4	0.37	5.6	0.13	2.0	0.01	0.2	6.65
female	1month17day	URTIs	20210802	3.75	46.5	3.50	43.4	0.68	8.4	0.13	1.6	0.01	0.1	8.07
male	0时18分钟	LRTIs	20210802	4.10	36.9	5.52	49.7	1.09	9.8	0.37	3.3	0.03	0.3	11.11
male	9month30day	URTIs	20210802	5.40	41.8	6.48	50.2	0.75	5.8	0.27	2.1	0.01	0.1	12.91
female	9month16day	LRTIs	20210802	2.91	42.5	3.31	48.3	0.47	6.8	0.16	2.4	0.00	0.0	6.85
female	10month19day	URTIs	20210802	1.91	39.8	2.25	47.0	0.40	8.3	0.19	4.1	0.04	0.8	4.79
male	9month30day	LRTIs	20210802	2.94	38.3	4.08	53.3	0.47	6.1	0.16	2.1	0.01	0.2	7.66
male	1year8month	LRTIs	20210802	4.45	51.8	3.40	39.6	0.44	5.1	0.30	3.4	0.01	0.1	8.60
male	2year3month	URTIs	20210802	2.63	38.5	3.64	53.3	0.48	7.1	0.07	1.0	0.01	0.1	6.83
male	1year7month	LRTIs	20210802	3.42	40.2	3.83	44.9	1.07	12.5	0.19	2.2	0.02	0.2	8.53
male	4year2month	URTIs	20210802	2.13	25.4	5.34	64.0	0.71	8.4	0.17	2.1	0.01	0.1	8.36
male	1year	LRTIs	20210802	5.85	68.3	1.67	19.6	0.87	10.2	0.13	1.6	0.02	0.3	8.54
female	1year9month	URTIs	20210802	5.99	47.9	5.10	40.9	0.64	5.2	0.72	5.8	0.03	0.2	12.48
male	1year	LRTIs	20210802	4.09	75.6	0.92	17.1	0.27	5.1	0.11	2.1	0.01	0.1	5.40
female	2year4month	URTIs	20210802	2.04	20.9	7.04	72.1	0.65	6.7	0.02	0.2	0.01	0.1	9.76
male	3year11month	LRTIs	20210802	2.81	35.3	4.28	53.7	0.40	5.0	0.47	5.8	0.02	0.2	7.98
female	3year9month	LRTIs	20210802	3.04	36.0	4.71	55.8	0.49	5.7	0.20	2.4	0.01	0.1	8.45
female	1year10month	LRTIs	20210802	3.48	70.5	1.01	20.5	0.31	6.3	0.13	2.6	0.01	0.1	4.94
female	10month22day	URTIs	20210802	3.67	44.6	3.68	44.9	0.54	6.6	0.31	3.8	0.01	0.1	8.21
female	5month3day	LRTIs	20210802	4.39	57.0	2.09	27.2	0.89	11.6	0.29	3.8	0.03	0.4	7.69
female	1day8时	LRTIs	20210802	4.32	38.3	6.31	56.1	0.47	4.2	0.15	1.3	0.01	0.1	11.26
female	10时21分钟	LRTIs	20210802	3.38	15.6	16.54	76.4	1.46	6.8	0.25	1.1	0.03	0.1	21.66
female	10year1month	LRTIs	20210802	2.34	40.0	2.93	50.1	0.32	5.4	0.25	4.3	0.01	0.2	5.85
female	4month24day	LRTIs	20210802	3.93	66.5	0.67	11.3	0.98	16.6	0.29	5.0	0.03	0.6	5.90
male	1year7month	URTIs	20210802	3.01	18.5	12.13	74.4	1.04	6.4	0.11	0.7	0.00	0.0	16.29
female	1year4month	URTIs	20210802	3.70	66.5	0.98	17.5	0.72	12.8	0.16	2.8	0.02	0.4	5.58
female	5year4month	URTIs	20210802	1.10	12.5	6.84	77.3	0.44	5.0	0.43	4.9	0.02	0.3	8.83
male	3year	URTIs	20210802	1.42	27.6	3.10	60.2	0.60	11.6	0.02	0.5	0.01	0.1	5.15
male	4year5month	LRTIs	20210802	3.52	35.5	5.71	57.6	0.58	5.9	0.09	0.9	0.01	0.1	9.91
female	5year10month	LRTIs	20210802	2.29	28.3	5.42	67.1	0.32	4.0	0.04	0.5	0.01	0.1	8.08
female	1year5month	URTIs	20210802	4.69	37.4	6.63	52.8	1.08	8.6	0.13	1.1	0.01	0.1	12.54
male	1year4month	LRTIs	20210802	5.59	73.3	1.40	18.4	0.42	5.6	0.19	2.5	0.02	0.2	7.62
male	9year10month	URTIs	20210802	2.09	13.8	11.71	77.3	1.29	8.5	0.04	0.2	0.03	0.2	15.16
male	11year8month	URTIs	20210802	1.71	19.5	6.06	69.0	0.73	8.3	0.22	2.5	0.06	0.7	8.78
male	8month6day	URTIs	20210802	2.06	42.6	2.10	43.3	0.37	7.5	0.17	3.4	0.15	3.2	4.85
female	2year6month	URTIs	20210802	1.22	25.5	3.01	62.7	0.42	8.7	0.12	2.6	0.02	0.5	4.79
male	3year9month	URTIs	20210802	1.83	36.1	2.68	53.0	0.45	8.9	0.08	1.6	0.02	0.4	5.06
female	5year9month	URTIs	20210802	1.98	32.7	3.64	59.9	0.41	6.8	0.03	0.5	0.01	0.1	6.07
male	2year9month	URTIs	20210802	3.67	24.6	9.25	62.1	1.78	11.9	0.19	1.3	0.01	0.1	14.90
male	3year1month	URTIs	20210802	1.54	20.4	5.17	68.4	0.55	7.3	0.29	3.8	0.01	0.1	7.56
female	6month5day	URTIs	20210803	2.71	60.3	1.14	25.4	0.55	12.2	0.09	2.0	0.00	0.1	4.49
male	2year6month	URTIs	20210803	2.20	31.6	4.25	60.7	0.46	6.6	0.07	1.0	0.00	0.1	6.98
male	7month27day	URTIs	20210803	1.14	57.7	0.65	32.8	0.14	7.2	0.04	2.2	0.00	0.1	1.97
male	2year2month	URTIs	20210803	1.99	55.5	1.15	32.1	0.34	9.5	0.09	2.5	0.02	0.4	3.59
female	4year7month	URTIs	20210803	3.69	58.7	2.19	34.8	0.26	4.1	0.12	1.9	0.03	0.5	6.29
female	2year7month	LRTIs	20210803	2.13	27.5	4.58	59.3	0.82	10.6	0.17	2.2	0.03	0.4	7.73
male	6month22day	URTIs	20210803	5.25	78.6	0.88	13.2	0.30	4.6	0.23	3.4	0.01	0.2	6.67
male	6month11day	LRTIs	20210803	3.99	56.7	2.32	33.2	0.49	6.9	0.20	2.8	0.03	0.4	7.03
female	10year5month	LRTIs	20210803	4.45	40.6	5.41	49.3	0.59	5.4	0.51	4.6	0.01	0.1	10.97
male	1year8month	LRTIs	20210803	6.11	46.1	6.12	46.1	0.99	7.5	0.03	0.2	0.01	0.1	13.26
female	1year4month	LRTIs	20210803	7.23	53.7	5.34	39.6	0.75	5.6	0.14	1.0	0.02	0.1	13.48
female	6year8month	URTIs	20210803	2.65	22.9	7.60	65.6	0.93	8.0	0.32	2.8	0.08	0.7	11.58
male	1year8month	LRTIs	20210803	3.77	58.4	1.61	24.9	0.24	3.7	0.79	12.3	0.04	0.7	6.45
male	7month23day	LRTIs	20210803	3.10	45.4	2.68	39.2	0.52	7.6	0.53	7.8	0.00	0.0	6.83
female	6year8month	LRTIs	20210803	6.95	43.2	8.18	50.9	0.76	4.7	0.20	1.2	0.01	0.0	16.10
female	10year	LRTIs	20210803	3.48	32.0	6.26	57.6	0.68	6.3	0.43	3.9	0.02	0.2	10.87
male	5year6month	LRTIs	20210803	4.17	23.3	12.57	70.1	0.98	5.5	0.17	1.0	0.01	0.1	17.90
male	7year3month	LRTIs	20210803	6.50	45.5	6.57	46.1	0.76	5.4	0.37	2.6	0.05	0.4	14.25
male	2month18day	LRTIs	20210803	4.29	77.0	0.76	13.6	0.30	5.5	0.22	3.9	0.00	0.0	5.57
male	5month21day	LRTIs	20210803	6.80	64.5	3.16	30.0	0.41	3.9	0.17	1.6	0.00	0.0	10.54
female	2year8month	LRTIs	20210803	1.07	20.1	3.92	73.7	0.30	5.7	0.02	0.4	0.01	0.1	5.32
male	5year4month	URTIs	20210803	1.85	31.2	3.52	59.5	0.41	6.9	0.11	1.9	0.03	0.5	5.92
female	1year6month	URTIs	20210803	2.14	36.2	2.48	41.9	0.72	12.2	0.57	9.6	0.01	0.1	5.92
male	2year6month	LRTIs	20210803	5.76	62.8	2.79	30.4	0.38	4.2	0.23	2.5	0.01	0.1	9.17
male	9month7day	URTIs	20210803	3.84	65.4	1.35	22.9	0.65	11.0	0.04	0.7	0.00	0.0	5.88
female	1year10month	LRTIs	20210803	4.33	40.0	5.51	50.8	0.80	7.4	0.19	1.7	0.01	0.1	10.84
female	4year1month	URTIs	20210803	2.54	72.3	0.58	16.6	0.33	9.4	0.05	1.5	0.01	0.2	3.51
female	4year10month	URTIs	20210803	2.11	44.8	2.22	47.4	0.29	6.2	0.07	1.5	0.00	0.1	4.69
male	6year7month	URTIs	20210803	1.99	13.6	11.84	80.6	0.81	5.5	0.02	0.2	0.01	0.1	14.67
female	6month4day	LRTIs	20210803	5.25	60.5	2.48	28.6	0.44	5.1	0.44	5.1	0.06	0.7	8.67
male	1year9month	LRTIs	20210803	1.14	35.2	1.65	51.1	0.36	11.2	0.07	2.3	0.01	0.2	3.23
male	7month26day	URTIs	20210803	5.17	24.3	13.77	64.7	1.81	8.5	0.50	2.4	0.02	0.1	21.27
female	3year6month	URTIs	20210803	4.82	45.1	5.32	49.9	0.35	3.3	0.17	1.6	0.01	0.1	10.67
male	1year7month	LRTIs	20210803	4.58	38.3	6.26	52.5	0.95	8.0	0.11	1.0	0.02	0.2	11.92
male	3year7month	LRTIs	20210803	1.91	18.8	7.34	72.5	0.61	6.0	0.20	1.9	0.08	0.8	10.14
female	7year1month	URTIs	20210803	3.47	24.4	10.14	71.3	0.53	3.7	0.08	0.5	0.01	0.1	14.23
female	2year1month	URTIs	20210803	2.36	36.1	3.06	46.8	1.01	15.4	0.11	1.6	0.01	0.1	6.55
male	3year9month	LRTIs	20210803	3.32	34.1	5.41	55.7	0.71	7.3	0.26	2.7	0.02	0.2	9.72
male	22时21分钟	LRTIs	20210803	3.48	18.2	12.42	65.0	2.37	12.4	0.82	4.3	0.02	0.1	19.11
male	1year7month	URTIs	20210804	4.01	29.3	8.27	60.4	1.28	9.4	0.09	0.7	0.02	0.2	13.67
female	4month4day	URTIs	20210804	4.21	36.8	6.12	53.4	1.05	9.2	0.06	0.5	0.01	0.1	11.45
female	5month1day	LRTIs	20210804	10.22	57.3	5.27	29.5	2.01	11.3	0.27	1.5	0.08	0.4	17.85
male	1year8month	URTIs	20210804	1.28	29.1	2.55	58.7	0.43	9.7	0.09	1.9	0.03	0.6	4.38
female	4month20day	URTIs	20210804	1.46	35.1	2.26	54.4	0.38	9.1	0.06	1.3	0.01	0.1	4.17
female	10year	LRTIs	20210804	3.73	33.3	6.10	54.3	0.74	6.6	0.64	5.7	0.01	0.1	11.22
male	2year9month	LRTIs	20210804	0.93	5.1	16.45	90.6	0.72	4.0	0.04	0.2	0.01	0.1	18.15
male	3year3month	URTIs	20210804	1.72	37.7	2.11	46.3	0.53	11.6	0.16	3.4	0.05	1.0	4.57
female	9month16day	LRTIs	20210804	5.89	65.0	1.60	17.7	0.85	9.4	0.69	7.6	0.02	0.3	9.05
male	1year4month	LRTIs	20210804	3.18	51.4	2.12	34.4	0.44	7.1	0.42	6.8	0.02	0.3	6.18
female	4year6month	LRTIs	20210804	2.22	37.7	3.19	54.3	0.28	4.8	0.17	3.0	0.01	0.2	5.87
male	4year3month	LRTIs	20210804	3.02	50.9	2.46	41.4	0.33	5.5	0.12	2.0	0.01	0.2	5.94
male	2year8month	LRTIs	20210804	3.98	55.1	2.58	35.9	0.51	7.0	0.14	1.9	0.01	0.1	7.22
female	13year	LRTIs	20210804	1.92	37.3	2.82	54.9	0.32	6.2	0.07	1.4	0.01	0.2	5.14
female	5year3month	LRTIs	20210804	4.65	44.4	4.04	38.6	0.59	5.6	1.18	11.3	0.01	0.1	10.47
male	6month6day	URTIs	20210804	1.07	31.3	1.62	47.5	0.64	18.8	0.07	2.1	0.01	0.3	3.41
male	1year4month	LRTIs	20210804	6.23	73.6	1.57	18.5	0.44	5.1	0.21	2.5	0.02	0.3	8.47
female	0时38分钟	LRTIs	20210804	2.05	13.4	11.74	76.6	1.37	8.9	0.12	0.8	0.04	0.3	15.32
male	9month15day	LRTIs	20210804	6.40	73.7	1.39	16.0	0.69	7.9	0.18	2.1	0.03	0.3	8.69
male	1year9month	URTIs	20210804	3.94	16.8	17.39	74.1	2.03	8.6	0.09	0.4	0.02	0.1	23.47
female	1year	LRTIs	20210804	3.26	61.6	1.57	29.7	0.32	6.0	0.13	2.4	0.02	0.3	5.30
female	1year7month	URTIs	20210804	2.83	34.7	4.73	58.1	0.53	6.6	0.04	0.5	0.01	0.1	8.14
male	6month4day	URTIs	20210804	1.29	29.3	2.51	56.9	0.53	12.0	0.07	1.6	0.01	0.2	4.41
male	11month16day	URTIs	20210804	2.17	54.4	1.44	36.2	0.32	7.9	0.06	1.4	0.01	0.1	4.00
male	3month12day	LRTIs	20210804	4.96	71.8	1.08	15.6	0.56	8.1	0.31	4.5	0.00	0.0	6.91
male	9month	LRTIs	20210804	5.16	51.8	3.72	37.4	0.56	5.6	0.51	5.1	0.01	0.1	9.96
male	4year7month	URTIs	20210804	7.26	34.7	12.36	59.1	1.18	5.6	0.11	0.5	0.02	0.1	20.93
female	1year3month	URTIs	20210804	7.20	64.7	3.19	28.7	0.49	4.5	0.21	1.9	0.02	0.2	11.11
male	2year4month	LRTIs	20210804	3.23	33.7	5.13	53.4	1.16	12.1	0.07	0.7	0.01	0.1	9.60
female	4year9month	URTIs	20210804	1.47	12.4	9.64	81.2	0.73	6.2	0.02	0.2	0.00	0.0	11.86
male	5year5month	LRTIs	20210804	2.45	43.6	2.72	48.3	0.26	4.7	0.18	3.3	0.00	0.1	5.61
male	1year2month	URTIs	20210804	4.98	78.9	0.77	12.2	0.51	8.1	0.05	0.7	0.00	0.1	6.31
male	4year4month	LRTIs	20210804	5.76	39.5	7.66	52.5	0.77	5.2	0.40	2.7	0.01	0.1	14.60
male	1year	URTIs	20210805	2.07	17.7	8.45	72.4	0.99	8.5	0.11	0.9	0.06	0.5	11.68
female	5year9month	LRTIs	20210805	7.63	61.0	3.73	29.8	0.64	5.1	0.47	3.8	0.03	0.3	12.50
male	6month22day	LRTIs	20210805	5.47	52.4	3.95	37.8	0.53	5.1	0.38	3.6	0.12	1.1	10.45
female	2year5month	LRTIs	20210805	1.73	21.7	4.89	61.1	0.60	7.5	0.77	9.6	0.01	0.1	8.00
female	5year5month	URTIs	20210805	3.33	44.3	3.68	48.9	0.36	4.8	0.11	1.4	0.05	0.6	7.53
male	1year7month	LRTIs	20210805	6.33	48.8	5.50	42.3	0.72	5.6	0.38	2.9	0.05	0.4	12.98
female	2year8month	LRTIs	20210805	3.90	39.4	5.15	52.1	0.74	7.4	0.11	1.1	0.00	0.0	9.90
male	1year5month	LRTIs	20210805	5.70	60.8	3.00	32.0	0.47	5.0	0.16	1.7	0.05	0.5	9.38
male	1year6month	LRTIs	20210805	6.14	73.8	1.57	18.9	0.56	6.7	0.03	0.4	0.01	0.2	8.31
female	3year4month	LRTIs	20210805	2.93	36.5	4.34	53.9	0.74	9.2	0.02	0.3	0.01	0.1	8.04
male	2year1month	URTIs	20210805	3.98	35.1	5.58	47.8	1.91	15.4	0.20	1.7	0.01	0.0	11.68
female	1year6month	URTIs	20210805	1.01	31.9	1.95	61.5	0.18	5.7	0.02	0.5	0.01	0.4	3.17
male	7year1month	URTIs	20210805	1.10	7.0	13.76	87.9	0.71	4.5	0.08	0.5	0.01	0.1	15.66
female	7year10month	LRTIs	20210805	4.05	42.9	4.33	46.0	0.59	6.3	0.37	3.9	0.08	0.9	9.42
male	6year9month	URTIs	20210805	4.47	29.2	8.98	58.7	1.72	11.2	0.12	0.8	0.02	0.1	15.31
male	3时22分钟	LRTIs	20210805	1.57	19.2	5.96	73.0	0.61	7.5	0.01	0.1	0.02	0.2	8.17
female	1year5month	URTIs	20210805	2.05	36.7	2.99	53.5	0.51	9.1	0.03	0.5	0.01	0.2	5.59
male	5year4month	URTIs	20210805	4.81	49.3	4.24	43.5	0.57	5.8	0.13	1.3	0.01	0.1	9.76
male	5year	URTIs	20210805	1.98	10.6	15.64	83.7	1.02	5.4	0.04	0.2	0.01	0.1	18.69
female	20day7时	LRTIs	20210805	4.77	70.8	0.69	10.3	1.04	15.5	0.20	3.0	0.02	0.4	6.72
female	1year6month	URTIs	20210805	1.48	41.3	1.76	49.0	0.29	8.0	0.03	0.9	0.03	0.8	3.59
male	2year9month	URTIs	20210805	5.98	54.3	3.84	34.9	0.75	6.9	0.43	3.9	0.00	0.0	11.00
male	1year3month	LRTIs	20210805	5.87	64.8	2.71	29.9	0.39	4.3	0.09	1.0	0.00	0.0	9.06
female	1year3month	LRTIs	20210805	5.05	59.8	2.54	30.1	0.60	7.1	0.25	3.0	0.00	0.0	8.44
male	5year2month	LRTIs	20210805	4.10	32.1	7.29	57.1	1.16	9.1	0.21	1.6	0.01	0.1	12.77
male	2year	URTIs	20210805	3.27	30.0	7.01	64.1	0.50	4.6	0.12	1.1	0.02	0.2	10.92
female	1year9month	URTIs	20210805	2.81	27.5	6.97	68.0	0.35	3.4	0.10	1.0	0.01	0.1	10.24
male	3year3month	LRTIs	20210805	4.26	51.8	3.30	40.1	0.60	7.3	0.05	0.6	0.01	0.2	8.22
female	8year2month	URTIs	20210805	2.55	11.3	19.40	85.8	0.57	2.5	0.08	0.3	0.01	0.1	22.61
female	2year9month	URTIs	20210806	1.95	13.7	11.12	78.1	1.17	8.2	0.01	0.0	0.01	0.0	14.26
female	6year11month	URTIs	20210806	1.93	20.2	6.67	69.9	0.89	9.3	0.02	0.2	0.04	0.4	9.55
male	9month3day	URTIs	20210806	3.42	24.7	9.54	69.1	0.84	6.1	0.01	0.1	0.00	0.0	13.81
female	5year8month	LRTIs	20210806	2.54	32.0	4.89	61.6	0.30	3.7	0.21	2.6	0.01	0.1	7.95
female	8year	LRTIs	20210806	3.60	50.3	3.00	41.9	0.40	5.6	0.15	2.0	0.01	0.2	7.16
male	3year8month	LRTIs	20210806	2.36	39.6	2.84	47.7	0.49	8.3	0.26	4.3	0.01	0.1	5.96
male	2year5month	URTIs	20210806	5.01	43.7	5.07	44.2	1.19	10.4	0.19	1.6	0.01	0.1	11.47
male	1year	URTIs	20210806	7.26	74.2	1.44	14.7	0.69	7.1	0.34	3.5	0.04	0.5	9.77
male	0时58分钟	LRTIs	20210806	3.30	19.3	12.59	73.6	0.71	4.1	0.35	2.1	0.15	0.9	17.10
female	5year3month	LRTIs	20210806	3.49	50.8	2.53	36.9	0.35	5.1	0.44	6.5	0.05	0.7	6.86
male	7year10month	LRTIs	20210806	3.60	52.7	2.48	36.4	0.54	7.9	0.20	2.9	0.01	0.1	6.83
female	4year3month	URTIs	20210806	6.15	66.2	2.25	24.3	0.81	8.8	0.04	0.5	0.02	0.2	9.27
male	2year4month	URTIs	20210806	3.35	61.2	1.49	27.3	0.56	10.2	0.06	1.1	0.01	0.2	5.47
female	3year7month	URTIs	20210806	4.77	53.8	3.41	38.4	0.39	4.4	0.25	2.9	0.04	0.5	8.86
male	4year9month	LRTIs	20210806	5.66	24.3	16.53	71.2	0.88	3.8	0.12	0.5	0.06	0.2	23.25
male	2year10month	LRTIs	20210806	2.19	41.9	2.04	39.2	0.24	4.6	0.73	14.0	0.02	0.3	5.22
male	8year2month	LRTIs	20210806	4.06	52.6	2.92	37.9	0.50	6.5	0.21	2.7	0.03	0.3	7.72
male	4year6month	LRTIs	20210806	4.66	41.7	5.43	48.6	0.72	6.4	0.35	3.2	0.01	0.1	11.17
male	4year2month	URTIs	20210806	3.57	39.7	4.64	51.5	0.64	7.1	0.16	1.7	0.00	0.0	9.01
female	3year1month	LRTIs	20210806	2.51	28.9	5.61	64.6	0.40	4.6	0.16	1.8	0.01	0.1	8.69
male	4year2month	LRTIs	20210806	2.22	28.2	4.44	56.6	0.58	7.4	0.59	7.5	0.02	0.3	7.85
female	2year8month	URTIs	20210806	3.54	37.4	5.08	53.8	0.62	6.6	0.18	1.9	0.03	0.3	9.45
male	6时23分钟	LRTIs	20210806	2.23	29.4	4.60	60.4	0.65	8.6	0.10	1.3	0.02	0.3	7.60
male	2year	LRTIs	20210806	3.29	83.8	0.36	9.1	0.22	5.6	0.05	1.3	0.01	0.2	3.93
male	4year8month	URTIs	20210806	3.00	38.8	4.02	52.1	0.54	7.1	0.15	1.9	0.00	0.1	7.71
female	8month18day	URTIs	20210806	3.48	45.7	3.07	40.3	0.78	10.3	0.13	1.7	0.16	2.0	7.62
female	1year5month	LRTIs	20210806	9.23	80.8	1.44	12.6	0.43	3.8	0.32	2.8	0.00	0.0	11.42
female	5year4month	LRTIs	20210806	2.87	21.7	9.33	70.6	0.68	5.1	0.33	2.5	0.01	0.1	13.22
female	6year5month	URTIs	20210806	1.72	14.3	9.26	76.7	1.02	8.4	0.06	0.5	0.01	0.1	12.07
male	3year9month	URTIs	20210806	0.83	12.3	5.54	81.7	0.37	5.5	0.02	0.2	0.02	0.3	6.78
female	3year1month	LRTIs	20210806	4.39	46.6	3.99	42.3	0.58	6.1	0.44	4.7	0.03	0.3	9.43
male	3year9month	LRTIs	20210806	2.68	22.5	8.14	68.2	0.47	3.9	0.61	5.1	0.03	0.3	11.93
female	13时3分钟	LRTIs	20210806	3.52	17.8	14.71	74.5	1.26	6.4	0.24	1.2	0.02	0.1	19.75
female	15时39分钟	LRTIs	20210806	4.46	19.3	17.15	74.3	1.12	4.9	0.30	1.3	0.04	0.2	23.07
female	6year7month	URTIs	20210807	13.50	64.2	6.54	31.1	0.96	4.6	0.02	0.1	0.01	0.0	21.03
male	1year2month	URTIs	20210807	2.56	23.0	6.86	61.4	0.64	5.8	1.09	9.8	0.00	0.0	11.15
female	3时38分钟	LRTIs	20210807	3.54	25.3	9.07	65.0	1.25	9.0	0.08	0.6	0.02	0.1	13.96
female	4year5month	LRTIs	20210807	9.94	60.9	5.45	33.4	0.55	3.4	0.37	2.2	0.02	0.1	16.33
male	6year6month	URTIs	20210807	3.01	61.3	1.00	20.4	0.85	17.3	0.02	0.4	0.03	0.6	4.91
female	7year11month	LRTIs	20210807	3.03	39.7	4.16	54.4	0.26	3.4	0.19	2.4	0.01	0.1	7.65
male	1month19day	URTIs	20210807	1.89	43.0	1.52	34.6	0.73	16.6	0.25	5.6	0.01	0.2	4.40
male	7year4month	URTIs	20210807	1.96	18.7	7.49	71.4	0.77	7.3	0.23	2.2	0.04	0.4	10.49
female	2year	URTIs	20210807	0.92	9.6	7.68	80.2	0.87	9.0	0.10	1.0	0.02	0.2	9.59
female	10month26day	URTIs	20210807	3.95	44.2	3.95	44.1	1.01	11.4	0.03	0.3	0.00	0.0	8.94
female	2year	URTIs	20210807	1.23	31.7	1.72	44.1	0.85	21.9	0.07	1.9	0.02	0.4	3.89
female	6year4month	URTIs	20210807	3.79	52.7	2.99	41.4	0.26	3.6	0.15	2.1	0.02	0.2	7.21
female	6year4month	URTIs	20210807	1.94	18.4	7.70	73.1	0.84	7.9	0.04	0.4	0.02	0.2	10.54
male	8year5month	URTIs	20210807	3.45	34.3	5.91	58.7	0.49	4.9	0.21	2.0	0.01	0.1	10.07
female	1year3month	LRTIs	20210807	1.70	17.5	7.09	72.9	0.88	9.0	0.05	0.5	0.01	0.1	9.73
female	3year6month	URTIs	20210807	1.78	16.3	8.25	75.2	0.91	8.3	0.01	0.1	0.01	0.1	10.96
male	10month3day	URTIs	20210807	2.81	51.9	1.94	35.9	0.40	7.3	0.25	4.7	0.01	0.2	5.41
female	7year5month	URTIs	20210807	1.94	24.4	5.41	68.1	0.55	6.9	0.04	0.5	0.00	0.1	7.94
male	1year7month	URTIs	20210807	3.30	24.0	8.87	64.7	1.43	10.4	0.11	0.8	0.02	0.1	13.73
male	1year8month	LRTIs	20210807	2.44	38.6	3.06	48.2	0.67	10.6	0.16	2.5	0.00	0.1	6.33
male	8month10day	URTIs	20210807	1.43	33.1	2.50	57.9	0.33	7.6	0.05	1.1	0.01	0.3	4.32
female	3year7month	LRTIs	20210808	1.98	35.1	3.29	58.1	0.34	6.1	0.03	0.5	0.01	0.2	5.65
male	9month4day	URTIs	20210808	2.43	47.9	2.25	44.5	0.31	6.1	0.06	1.2	0.02	0.3	5.07
male	9month11day	LRTIs	20210808	2.68	41.8	3.19	49.7	0.51	7.9	0.02	0.4	0.01	0.2	6.41
male	6month25day	LRTIs	20210808	8.17	60.6	4.40	32.7	0.52	3.9	0.37	2.7	0.02	0.1	13.48
female	8month4day	URTIs	20210808	3.89	48.2	3.21	40.0	0.87	10.8	0.08	0.9	0.01	0.1	8.06
female	4year4month	LRTIs	20210808	4.70	52.1	3.44	38.2	0.28	3.2	0.57	6.3	0.01	0.2	9.00
female	2year5month	LRTIs	20210808	3.08	27.7	7.06	63.5	0.87	7.8	0.11	1.0	0.00	0.0	11.12
female	3year3month	LRTIs	20210808	3.27	12.5	21.41	81.5	1.45	5.5	0.12	0.4	0.02	0.1	26.27
female	3year3month	LRTIs	20210808	3.45	21.8	11.34	71.9	0.76	4.8	0.20	1.2	0.05	0.3	15.80
female	7year4month	LRTIs	20210808	3.50	37.7	4.52	48.7	0.84	9.0	0.43	4.6	0.00	0.0	9.29
female	7month30day	LRTIs	20210808	5.62	50.2	4.77	42.5	0.81	7.2	0.00	0.0	0.01	0.1	11.21
male	3year2month	LRTIs	20210808	1.79	28.3	3.65	57.6	0.52	8.2	0.35	5.6	0.02	0.3	6.33
female	7month8day	LRTIs	20210808	7.23	62.7	3.24	28.2	0.64	5.6	0.40	3.5	0.00	0.0	11.51
male	7year11month	LRTIs	20210808	5.39	45.2	4.73	39.8	0.86	7.2	0.87	7.3	0.06	0.5	11.91
male	7year5month	LRTIs	20210808	2.56	44.7	2.58	44.8	0.38	6.6	0.19	3.3	0.04	0.6	5.75
female	4year4month	LRTIs	20210808	6.56	57.3	3.96	34.6	0.54	4.7	0.39	3.4	0.00	0.0	11.45
female	9month18day	URTIs	20210808	1.43	46.7	1.42	46.3	0.19	6.2	0.02	0.7	0.00	0.1	3.06
male	5month2day	LRTIs	20210808	2.84	60.9	1.29	27.5	0.38	8.1	0.15	3.3	0.01	0.2	4.67
female	10year5month	URTIs	20210808	0.96	9.3	8.44	81.5	0.93	9.0	0.01	0.1	0.01	0.1	10.35
male	3year1month	LRTIs	20210808	3.73	49.9	3.09	41.3	0.44	5.8	0.21	2.8	0.01	0.2	7.48
female	1year10month	LRTIs	20210808	3.70	36.4	5.04	49.7	0.55	5.4	0.85	8.4	0.01	0.1	10.15
female	2year6month	URTIs	20210808	5.65	46.3	5.40	44.1	1.13	9.3	0.01	0.1	0.02	0.2	12.21
male	1year3month	URTIs	20210808	3.50	32.5	5.77	53.5	1.45	13.5	0.04	0.4	0.01	0.1	10.77
female	6year7month	LRTIs	20210808	0.72	5.5	12.06	92.3	0.19	1.4	0.07	0.5	0.04	0.3	13.08
male	10month26day	LRTIs	20210808	1.61	32.8	2.48	50.6	0.75	15.4	0.05	1.1	0.01	0.1	4.90
male	4year	LRTIs	20210808	3.08	13.3	18.41	79.3	1.50	6.5	0.16	0.7	0.04	0.2	23.19
female	9year11month	LRTIs	20210808	2.73	31.7	5.28	61.2	0.44	5.2	0.15	1.8	0.01	0.1	8.61
female	29day	LRTIs	20210809	8.91	51.5	6.69	38.5	1.46	8.4	0.28	1.6	0.01	0.0	17.35
female	5year9month	LRTIs	20210809	3.73	27.3	8.97	65.8	0.59	4.3	0.33	2.4	0.03	0.2	13.65
male	3year1month	URTIs	20210809	2.81	51.9	2.19	40.5	0.39	7.2	0.01	0.3	0.01	0.1	5.41
male	7year2month	URTIs	20210809	2.69	44.1	2.95	48.5	0.40	6.5	0.05	0.9	0.00	0.0	6.09
female	10month7day	URTIs	20210809	4.01	39.4	5.33	52.3	0.83	8.1	0.02	0.2	0.00	0.0	10.19
female	10year2month	LRTIs	20210809	3.11	45.1	3.22	46.9	0.43	6.3	0.09	1.4	0.02	0.3	6.87
female	8year2month	URTIs	20210809	2.27	24.2	6.57	70.1	0.37	4.0	0.15	1.6	0.01	0.1	9.37
male	4year8month	URTIs	20210809	2.18	13.4	13.19	81.1	0.88	5.4	0.01	0.0	0.01	0.1	16.27
female	7year	LRTIs	20210809	3.03	45.4	3.09	46.3	0.35	5.3	0.19	2.9	0.01	0.1	6.67
female	29day	LRTIs	20210809	7.75	45.4	7.34	43.0	1.80	10.5	0.17	1.0	0.02	0.1	17.08
female	2month30day	LRTIs	20210809	8.68	61.8	4.14	29.4	0.91	6.4	0.31	2.2	0.03	0.2	14.07
male	0时18分钟	LRTIs	20210809	2.34	11.8	15.48	78.4	1.64	8.3	0.27	1.4	0.03	0.1	19.76
female	10month25day	URTIs	20210809	1.59	41.1	2.03	52.7	0.23	6.0	0.00	0.0	0.01	0.2	3.86
male	1year9month	URTIs	20210809	5.98	53.9	3.57	32.2	0.99	8.9	0.51	4.6	0.04	0.4	11.09
male	1year	URTIs	20210809	4.96	49.5	3.77	37.7	1.16	11.6	0.09	0.9	0.03	0.3	10.01
male	8year3month	LRTIs	20210809	2.14	21.7	6.96	70.7	0.59	6.0	0.11	1.2	0.04	0.4	9.84
male	2year6month	URTIs	20210809	3.65	57.4	2.02	31.9	0.57	9.1	0.09	1.5	0.01	0.1	6.34
male	4year3month	URTIs	20210809	3.06	42.2	3.41	47.1	0.56	7.8	0.20	2.8	0.01	0.1	7.24
male	5month20day	LRTIs	20210809	4.49	64.6	1.26	18.2	1.04	14.9	0.15	2.2	0.01	0.1	6.95
male	10month20day	URTIs	20210809	1.07	21.9	3.39	69.5	0.37	7.6	0.04	0.9	0.00	0.1	4.87
male	1month19day	URTIs	20210809	6.11	63.5	2.42	25.0	0.89	9.2	0.23	2.3	0.00	0.0	9.65
male	3year7month	LRTIs	20210809	2.76	53.8	1.73	33.7	0.40	7.8	0.23	4.6	0.00	0.1	5.12
male	2year1month	LRTIs	20210809	2.60	62.9	1.10	26.6	0.38	9.1	0.05	1.3	0.00	0.1	4.13
male	7month12day	URTIs	20210809	1.73	62.4	0.71	25.8	0.28	10.3	0.04	1.4	0.00	0.1	2.76
female	4year	LRTIs	20210809	3.90	39.4	5.33	53.9	0.45	4.5	0.19	2.0	0.02	0.2	9.89
female	2year3month	URTIs	20210809	4.41	24.2	11.48	63.1	1.61	8.8	0.61	3.4	0.10	0.5	18.21
female	4year1month	LRTIs	20210809	5.57	45.5	5.86	47.9	0.57	4.7	0.20	1.6	0.04	0.3	12.24
male	1year4month	URTIs	20210809	4.20	51.5	3.24	39.8	0.56	6.9	0.14	1.8	0.00	0.0	8.14
male	4year	LRTIs	20210809	2.58	42.6	2.96	48.9	0.32	5.4	0.18	3.0	0.01	0.1	6.05
female	4year4month	LRTIs	20210809	3.03	46.9	2.57	39.7	0.38	5.9	0.49	7.5	0.00	0.0	6.47
female	7year9month	URTIs	20210809	1.61	25.2	4.09	64.2	0.48	7.5	0.16	2.5	0.04	0.6	6.38
male	2year8month	LRTIs	20210809	3.52	25.8	8.11	59.3	1.60	11.7	0.41	3.0	0.02	0.2	13.66
female	1year2month	URTIs	20210809	3.15	36.2	4.50	51.7	0.99	11.3	0.06	0.7	0.01	0.1	8.71
female	1year9month	URTIs	20210809	5.47	48.3	4.38	38.7	1.41	12.5	0.06	0.5	0.00	0.0	11.32
male	10year3month	URTIs	20210809	1.72	17.8	7.40	76.5	0.50	5.2	0.04	0.4	0.01	0.1	9.67
male	7month14day	URTIs	20210809	2.02	36.9	2.64	48.4	0.75	13.8	0.04	0.7	0.01	0.2	5.46
male	3year7month	URTIs	20210810	1.74	36.1	2.46	50.8	0.39	8.1	0.18	3.8	0.06	1.2	4.83
male	1year11month	URTIs	20210810	2.57	33.6	4.07	53.2	0.97	12.8	0.02	0.3	0.01	0.1	7.64
male	1year6month	LRTIs	20210810	6.88	54.6	4.52	35.9	1.07	8.5	0.11	0.9	0.02	0.1	12.60
female	7year1month	LRTIs	20210810	4.69	59.0	2.59	32.6	0.35	4.4	0.30	3.8	0.01	0.2	7.94
female	1year1month	URTIs	20210810	0.95	19.4	3.17	65.0	0.65	13.3	0.09	1.8	0.02	0.5	4.88
female	4year10month	LRTIs	20210810	4.27	57.0	2.61	34.8	0.43	5.8	0.15	2.0	0.03	0.4	7.49
male	2year8month	URTIs	20210810	2.57	49.2	2.28	43.6	0.36	6.9	0.02	0.3	0.00	0.0	5.23
male	1year2month	URTIs	20210810	2.98	46.8	2.58	40.6	0.69	10.8	0.09	1.4	0.02	0.4	6.36
female	7year5month	LRTIs	20210810	3.41	46.8	3.20	43.8	0.35	4.8	0.30	4.2	0.03	0.4	7.29
female	1year8month	URTIs	20210810	2.06	18.3	8.03	71.4	0.99	8.8	0.14	1.3	0.02	0.2	11.24
male	1year4month	LRTIs	20210810	4.54	46.2	4.56	46.5	0.43	4.4	0.28	2.8	0.01	0.1	9.82
female	9month5day	LRTIs	20210810	7.07	34.1	12.64	60.9	0.88	4.3	0.14	0.7	0.00	0.0	20.73
female	5year6month	LRTIs	20210810	2.74	49.8	2.02	36.8	0.51	9.3	0.22	4.0	0.00	0.1	5.49
female	1year6month	LRTIs	20210810	5.13	67.7	1.63	21.6	0.39	5.2	0.25	3.3	0.17	2.2	7.57
male	5year2month	URTIs	20210810	2.19	26.5	4.46	53.8	0.69	8.3	0.93	11.2	0.02	0.2	8.29
male	1year6month	LRTIs	20210810	2.63	51.1	1.84	35.9	0.53	10.3	0.12	2.3	0.02	0.4	5.14
male	1year1month	LRTIs	20210810	6.41	49.5	5.14	39.7	1.15	8.9	0.23	1.8	0.01	0.1	12.94
female	10month24day	URTIs	20210810	2.18	32.8	3.93	59.2	0.52	7.9	0.01	0.1	0.00	0.0	6.64
female	2year6month	LRTIs	20210810	4.09	67.4	1.46	24.1	0.27	4.4	0.22	3.7	0.03	0.4	6.07
male	4year5month	URTIs	20210810	6.08	55.6	3.46	31.8	0.71	6.5	0.63	5.8	0.03	0.3	10.91
male	9month28day	URTIs	20210810	2.19	50.5	1.66	38.4	0.35	8.1	0.13	3.0	0.00	0.0	4.33
male	1year8month	LRTIs	20210810	3.12	34.4	4.54	49.9	1.29	14.3	0.11	1.3	0.01	0.1	9.07
male	6year7month	LRTIs	20210810	2.41	26.6	5.49	60.4	0.48	5.3	0.68	7.5	0.02	0.2	9.08
male	13year	URTIs	20210810	1.09	27.1	2.24	55.4	0.70	17.4	0.00	0.1	0.00	0.0	4.03
male	1year11month	URTIs	20210810	4.79	72.5	1.39	21.1	0.35	5.4	0.07	1.0	0.00	0.0	6.60
male	2year7month	LRTIs	20210810	5.93	67.3	1.76	20.0	0.94	10.7	0.15	1.7	0.03	0.3	8.81
female	7month26day	LRTIs	20210810	4.89	49.0	4.34	43.5	0.65	6.5	0.08	0.8	0.02	0.2	9.98
male	5month17day	URTIs	20210810	2.68	72.4	0.80	21.7	0.21	5.7	0.01	0.1	0.00	0.1	3.70
male	4month22day	LRTIs	20210810	7.85	73.7	1.89	17.8	0.55	5.2	0.35	3.3	0.00	0.0	10.64
male	9year6month	URTIs	20210810	2.65	41.0	3.35	51.6	0.37	5.6	0.06	0.9	0.06	0.9	6.49
male	4year8month	URTIs	20210810	3.97	37.7	5.72	54.3	0.63	6.0	0.19	1.8	0.02	0.2	10.53
male	3year4month	LRTIs	20210810	2.77	25.1	7.21	65.0	0.76	6.9	0.33	3.0	0.00	0.0	11.07
male	2year8month	URTIs	20210810	2.99	50.0	2.01	33.9	0.43	7.1	0.50	8.3	0.04	0.7	5.97
female	1year7month	URTIs	20210810	2.37	19.4	9.12	74.6	0.66	5.4	0.06	0.5	0.01	0.1	12.22
female	1year4month	LRTIs	20210810	6.00	53.6	4.33	38.6	0.64	5.7	0.23	2.0	0.01	0.1	11.21
male	8year5month	URTIs	20210810	3.40	35.7	5.62	58.9	0.42	4.4	0.08	0.9	0.01	0.1	9.53
male	11时52分钟	LRTIs	20210810	3.41	15.6	16.67	76.1	1.69	7.7	0.09	0.4	0.05	0.2	21.91
male	12year	URTIs	20210810	3.04	28.9	6.83	64.9	0.45	4.3	0.19	1.8	0.01	0.1	10.52
male	9month9day	URTIs	20210810	2.54	36.8	3.92	56.6	0.39	5.6	0.07	1.0	0.00	0.0	6.92
female	1year3month	LRTIs	20210810	1.26	24.4	3.49	67.6	0.38	7.3	0.03	0.7	0.00	0.0	5.16
male	3year	URTIs	20210810	2.42	31.4	4.57	59.2	0.64	8.3	0.05	0.6	0.04	0.5	7.72
male	4year5month	URTIs	20210810	2.44	35.2	3.50	50.4	0.52	7.4	0.41	5.9	0.07	1.1	6.94
male	8year11month	URTIs	20210810	2.74	13.8	15.86	80.3	1.02	5.1	0.17	0.8	0.01	0.0	19.80
male	6year2month	URTIs	20210810	2.63	19.3	9.78	71.8	1.06	7.8	0.12	0.9	0.03	0.2	13.62
female	7year3month	LRTIs	20210810	4.39	51.6	3.02	35.5	0.46	5.4	0.61	7.2	0.03	0.3	8.51
male	4year5month	LRTIs	20210810	5.07	58.4	2.46	28.3	0.48	5.5	0.62	7.2	0.05	0.6	8.68
male	4year10month	URTIs	20210810	4.39	29.8	8.51	57.9	1.68	11.4	0.10	0.7	0.02	0.2	14.70
female	6month17day	URTIs	20210811	5.90	84.7	0.54	7.7	0.47	6.8	0.05	0.7	0.01	0.1	6.97
male	1year7month	LRTIs	20210811	5.90	38.1	8.67	55.8	0.67	4.3	0.25	1.6	0.04	0.2	15.53
male	1year9month	URTIs	20210811	2.11	12.9	12.81	78.3	1.41	8.6	0.04	0.2	0.01	0.0	16.38
female	1year3month	URTIs	20210811	4.18	63.4	1.89	28.7	0.46	7.1	0.04	0.7	0.01	0.1	6.58
male	2year4month	URTIs	20210811	2.38	12.1	14.94	76.2	2.24	11.4	0.04	0.2	0.01	0.1	19.61
female	1year7month	LRTIs	20210811	3.18	57.5	1.98	35.9	0.24	4.4	0.12	2.1	0.01	0.1	5.53
female	6year8month	LRTIs	20210811	4.17	54.8	2.85	37.4	0.41	5.4	0.16	2.1	0.02	0.3	7.61
female	2year1month	URTIs	20210811	2.21	15.1	11.18	76.6	0.87	5.9	0.30	2.1	0.04	0.3	14.60
female	7year10month	LRTIs	20210811	6.09	44.3	6.06	44.0	0.82	6.0	0.71	5.1	0.08	0.6	13.76
male	3year	URTIs	20210811	1.43	21.4	4.18	62.5	0.84	12.6	0.20	3.0	0.03	0.5	6.68
female	10month9day	LRTIs	20210811	7.53	65.1	3.02	26.1	0.52	4.5	0.43	3.7	0.07	0.6	11.57
female	9month5day	LRTIs	20210811	7.85	50.3	6.90	44.2	0.65	4.1	0.20	1.3	0.01	0.1	15.61
female	3时18分钟	LRTIs	20210811	4.11	18.6	15.70	70.9	1.82	8.2	0.44	2.0	0.07	0.3	22.14
male	3year9month	URTIs	20210811	2.51	31.6	4.52	57.1	0.60	7.6	0.29	3.6	0.01	0.1	7.93
male	7year3month	URTIs	20210811	2.06	20.9	6.91	70.4	0.66	6.8	0.16	1.6	0.03	0.3	9.82
female	3year4month	LRTIs	20210811	4.42	56.2	2.45	31.1	0.63	8.1	0.35	4.5	0.01	0.1	7.86
female	3year4month	LRTIs	20210811	5.79	55.3	3.98	38.1	0.59	5.7	0.09	0.9	0.00	0.0	10.45
male	2year	URTIs	20210811	1.80	66.0	0.61	22.3	0.27	9.9	0.04	1.3	0.01	0.5	2.73
male	2year10month	LRTIs	20210811	4.23	58.5	2.45	33.8	0.40	5.5	0.14	2.0	0.01	0.2	7.23
female	4year8month	LRTIs	20210811	3.25	41.3	3.87	49.3	0.58	7.4	0.12	1.6	0.03	0.4	7.85
female	2year11month	LRTIs	20210811	4.29	49.3	3.58	41.2	0.52	6.0	0.29	3.4	0.01	0.1	8.69
male	3year7month	LRTIs	20210811	3.04	38.0	4.23	52.8	0.57	7.1	0.17	2.1	0.00	0.0	8.01
female	1year6month	LRTIs	20210811	2.31	48.4	2.06	43.2	0.38	8.1	0.01	0.3	0.00	0.0	4.76
female	1year4month	URTIs	20210811	0.70	13.4	3.89	74.7	0.60	11.6	0.01	0.2	0.00	0.1	5.20
female	1month26day	LRTIs	20210811	3.44	68.3	0.57	11.3	0.63	12.4	0.39	7.6	0.02	0.4	5.05
male	2month13day	LRTIs	20210811	3.34	44.9	2.78	37.4	0.91	12.3	0.40	5.4	0.00	0.0	7.43
female	7year11month	LRTIs	20210811	3.78	39.2	5.01	51.8	0.64	6.6	0.22	2.3	0.01	0.1	9.66
female	8year6month	LRTIs	20210811	2.67	55.3	1.77	36.5	0.33	6.8	0.06	1.2	0.01	0.2	4.84
female	7month14day	LRTIs	20210811	5.13	65.8	2.04	26.2	0.40	5.2	0.21	2.7	0.00	0.1	7.78
male	6month14day	LRTIs	20210811	5.68	52.3	3.73	34.4	0.85	7.8	0.56	5.2	0.03	0.3	10.85
male	4day17时	URTIs	20210811	1.81	49.0	1.06	29.8	0.80	20.8	0.01	0.4	0.00	0.0	3.68
female	6month15day	URTIs	20210811	3.32	48.8	2.89	42.4	0.34	4.9	0.25	3.6	0.02	0.3	6.82
female	1year10month	URTIs	20210811	2.78	31.7	5.09	58.2	0.70	7.9	0.16	1.8	0.04	0.4	8.77
female	2year	URTIs	20210811	3.12	40.7	3.43	44.8	0.83	10.9	0.24	3.2	0.03	0.4	7.65
male	4month28day	LRTIs	20210811	1.35	46.5	1.03	35.5	0.46	16.0	0.05	1.6	0.01	0.4	2.90
male	3year4month	URTIs	20210812	1.48	21.6	4.49	65.3	0.49	7.1	0.35	5.1	0.06	0.9	6.87
female	4year6month	LRTIs	20210812	1.75	15.2	9.17	79.8	0.47	4.1	0.10	0.8	0.01	0.1	11.50
female	1year	URTIs	20210812	3.34	26.2	8.28	64.9	1.10	8.6	0.02	0.2	0.01	0.1	12.75
male	5month	URTIs	20210812	5.80	35.7	8.37	51.5	1.70	10.4	0.37	2.3	0.01	0.1	16.25
male	6year	LRTIs	20210812	2.63	36.6	3.93	54.6	0.47	6.6	0.15	2.1	0.01	0.1	7.19
female	9month3day	URTIs	20210812	4.58	43.3	4.75	44.9	0.98	9.2	0.26	2.5	0.01	0.1	10.58
female	3year1month	URTIs	20210812	4.28	48.5	3.67	41.7	0.41	4.7	0.42	4.7	0.03	0.4	8.81
male	4year	LRTIs	20210812	3.99	66.5	1.42	23.6	0.29	4.8	0.27	4.5	0.04	0.6	6.01
male	8year	LRTIs	20210812	2.93	43.8	3.33	49.6	0.32	4.8	0.12	1.7	0.01	0.1	6.71
male	3year	LRTIs	20210812	3.98	42.3	4.22	44.9	0.58	6.2	0.50	5.3	0.13	1.3	9.40
male	4year	LRTIs	20210812	4.08	36.2	6.16	54.5	0.76	6.8	0.26	2.3	0.02	0.2	11.28
female	3year	LRTIs	20210812	1.52	9.9	13.05	85.1	0.69	4.5	0.06	0.4	0.01	0.1	15.33
male	1year	URTIs	20210812	2.20	25.2	5.65	64.7	0.81	9.3	0.06	0.7	0.01	0.1	8.73
male	6year	LRTIs	20210812	3.65	44.4	3.78	45.9	0.64	7.7	0.16	1.9	0.01	0.1	8.24
male	0时40分钟	LRTIs	20210812	1.88	8.3	19.23	85.7	1.27	5.7	0.05	0.2	0.03	0.1	22.46
female	7时58分钟	LRTIs	20210812	3.31	20.7	11.40	71.4	0.99	6.2	0.23	1.4	0.05	0.3	15.98
female	6month	URTIs	20210812	3.60	50.5	2.08	29.4	1.35	19.0	0.07	1.0	0.00	0.1	7.10
male	1year	URTIs	20210812	4.80	37.9	6.43	50.6	1.29	10.2	0.17	1.3	0.00	0.0	12.69
male	3year5month	URTIs	20210812	10.01	57.1	5.33	30.4	2.12	12.1	0.04	0.2	0.03	0.2	17.53
female	2year	LRTIs	20210812	2.22	46.0	1.98	40.9	0.41	8.6	0.18	3.7	0.04	0.8	4.83
male	11month	URTIs	20210812	4.27	42.4	4.32	42.8	1.35	13.4	0.13	1.3	0.01	0.1	10.08
female	2year	URTIs	20210812	2.61	24.5	7.49	70.6	0.50	4.7	0.01	0.1	0.01	0.1	10.62
male	6year	LRTIs	20210812	2.15	26.1	4.80	58.2	0.50	6.1	0.79	9.6	0.00	0.0	8.24
female	10year	LRTIs	20210812	3.98	28.5	8.36	59.9	0.64	4.6	0.96	6.9	0.01	0.1	13.95
female	3month	URTIs	20210812	2.42	53.3	1.47	32.5	0.62	13.7	0.02	0.4	0.00	0.1	4.53
female	1year	URTIs	20210812	4.08	68.2	0.90	15.0	0.88	14.8	0.11	1.9	0.01	0.1	5.98
male	10year10month	LRTIs	20210812	3.18	26.8	7.92	66.9	0.70	5.9	0.04	0.3	0.01	0.1	11.85
male	4month18day	LRTIs	20210813	5.31	68.2	1.60	20.5	0.53	6.8	0.33	4.3	0.02	0.2	7.79
male	2year9month	URTIs	20210813	2.36	25.3	5.83	62.6	1.11	11.9	0.02	0.2	0.00	0.0	9.32
female	10year5month	LRTIs	20210813	7.12	54.0	5.19	39.3	0.72	5.5	0.15	1.1	0.02	0.1	13.20
female	5month	LRTIs	20210813	9.39	59.1	5.01	31.5	1.41	8.9	0.07	0.4	0.01	0.1	15.89
male	7year6month	LRTIs	20210813	1.62	21.7	5.21	69.8	0.47	6.3	0.15	2.0	0.01	0.2	7.46
male	4year	LRTIs	20210813	3.12	20.7	10.39	69.0	0.91	6.0	0.61	4.1	0.03	0.2	15.06
female	7year	LRTIs	20210813	2.39	49.3	1.93	39.7	0.28	5.8	0.13	2.8	0.11	2.4	4.85
female	7year	LRTIs	20210813	4.18	28.8	9.51	65.6	0.66	4.5	0.16	1.1	0.00	0.0	14.51
female	4year	LRTIs	20210813	2.64	49.0	2.30	42.8	0.27	4.9	0.17	3.2	0.01	0.1	5.39
male	1year	URTIs	20210813	3.52	41.0	3.38	39.4	1.19	13.9	0.44	5.1	0.05	0.6	8.58
male	1year	URTIs	20210813	3.13	56.9	1.71	30.9	0.53	9.5	0.14	2.6	0.01	0.1	5.52
female	5year	LRTIs	20210813	6.24	59.0	3.39	32.0	0.59	5.6	0.35	3.3	0.02	0.1	10.59
male	3year	LRTIs	20210813	4.61	39.3	5.56	47.3	0.54	4.6	1.01	8.6	0.02	0.2	11.74
male	1year	URTIs	20210813	3.37	63.2	1.45	27.3	0.44	8.2	0.05	1.0	0.02	0.3	5.33
male	2month10day	LRTIs	20210813	8.39	69.0	2.86	23.5	0.68	5.5	0.21	1.7	0.04	0.3	12.18
female	5year	LRTIs	20210813	6.60	45.7	6.89	47.7	0.67	4.7	0.26	1.8	0.01	0.1	14.43
female	1year	URTIs	20210813	4.90	76.3	0.99	15.4	0.35	5.5	0.18	2.8	0.00	0.0	6.42
female	9year	URTIs	20210813	2.82	34.6	4.51	55.3	0.75	9.2	0.07	0.8	0.00	0.1	8.15
female	3year	LRTIs	20210813	3.85	53.0	2.56	35.2	0.62	8.5	0.23	3.2	0.01	0.1	7.27
female	0时47分钟	LRTIs	20210813	4.19	19.6	15.36	71.9	1.67	7.8	0.14	0.6	0.02	0.1	21.38
male	7year	LRTIs	20210813	1.79	24.1	4.72	63.8	0.64	8.7	0.24	3.3	0.01	0.1	7.40
male	6year9month	URTIs	20210813	2.01	8.9	19.23	85.2	1.23	5.4	0.09	0.4	0.03	0.1	22.59
male	3year	LRTIs	20210813	3.24	39.0	3.90	46.9	0.92	11.0	0.25	3.0	0.00	0.1	8.31
male	6year	URTIs	20210813	3.72	50.3	3.19	43.1	0.33	4.5	0.14	2.0	0.00	0.1	7.38
male	1year	LRTIs	20210813	5.74	52.2	4.22	38.4	0.41	3.7	0.62	5.6	0.01	0.1	11.00
female	1year	URTIs	20210813	2.05	34.0	3.12	51.7	0.84	13.9	0.03	0.4	0.00	0.0	6.04
male	7year9month	LRTIs	20210813	6.03	47.3	5.46	42.7	0.62	4.9	0.63	5.0	0.01	0.1	12.75
female	2year	LRTIs	20210813	4.48	49.2	3.31	36.3	0.66	7.3	0.62	6.9	0.03	0.3	9.10
female	5month	LRTIs	20210813	6.49	68.7	2.14	22.7	0.46	4.9	0.35	3.7	0.00	0.0	9.44
female	1year2month	URTIs	20210813	4.13	27.5	8.94	59.4	1.96	13.0	0.02	0.1	0.00	0.0	15.05
female	6year8month	URTIs	20210813	1.13	16.0	5.65	79.4	0.26	3.7	0.06	0.8	0.01	0.1	7.11
female	1year3month	LRTIs	20210813	7.20	55.5	4.90	37.7	0.52	4.0	0.35	2.7	0.01	0.1	12.98
female	9month18day	URTIs	20210813	9.07	77.3	2.00	17.1	0.52	4.4	0.14	1.2	0.00	0.0	11.73
male	7year4month	URTIs	20210813	2.08	13.4	12.42	80.1	0.95	6.1	0.04	0.3	0.01	0.1	15.50
male	13year	URTIs	20210813	3.77	41.5	4.50	49.7	0.53	5.9	0.21	2.3	0.05	0.6	9.06
male	9month18day	LRTIs	20210814	5.52	25.4	14.45	66.6	1.70	7.8	0.02	0.1	0.02	0.1	21.71
male	7year3month	LRTIs	20210814	1.75	20.5	6.10	71.3	0.65	7.6	0.03	0.3	0.03	0.3	8.56
female	1year1month	URTIs	20210814	1.82	31.3	3.47	59.5	0.50	8.6	0.02	0.3	0.01	0.3	5.82
male	11month5day	URTIs	20210814	3.87	46.2	3.71	44.3	0.68	8.1	0.05	0.6	0.07	0.8	8.38
female	1year9month	URTIs	20210814	2.41	35.5	3.62	53.3	0.53	7.7	0.24	3.5	0.00	0.0	6.80
male	1year	URTIs	20210814	1.95	56.0	1.03	29.7	0.37	10.7	0.05	1.5	0.07	2.1	3.47
female	1时1分钟	LRTIs	20210814	2.07	15.8	8.59	65.7	0.47	3.6	1.91	14.6	0.05	0.3	13.09
male	0时31分钟	LRTIs	20210814	4.41	22.5	13.08	66.6	1.72	8.8	0.36	1.8	0.05	0.3	19.62
male	1时24分钟	LRTIs	20210814	3.16	21.0	10.81	71.9	1.00	6.7	0.05	0.3	0.01	0.1	15.03
male	1year	LRTIs	20210814	3.52	58.1	1.64	27.2	0.43	7.1	0.36	5.9	0.10	1.7	6.05
male	2year4month	URTIs	20210814	3.36	27.4	7.33	59.7	1.55	12.7	0.03	0.2	0.00	0.0	12.27
male	1year9month	URTIs	20210814	4.50	38.9	5.83	50.3	1.06	9.2	0.17	1.5	0.01	0.1	11.57
female	7month7day	URTIs	20210814	2.14	45.4	1.69	35.7	0.80	16.9	0.08	1.8	0.01	0.2	4.72
female	2year4month	URTIs	20210814	1.29	20.4	4.39	69.8	0.59	9.3	0.01	0.2	0.02	0.3	6.30
male	1year10month	URTIs	20210814	5.15	24.3	14.47	68.5	1.40	6.6	0.10	0.5	0.03	0.1	21.15
male	1year1month	URTIs	20210814	3.98	81.0	0.61	12.4	0.25	5.1	0.06	1.3	0.01	0.2	4.91
male	6year6month	URTIs	20210814	2.30	22.3	7.37	71.5	0.47	4.5	0.16	1.6	0.01	0.1	10.31
male	1year9month	LRTIs	20210814	3.63	67.2	1.44	26.6	0.26	4.8	0.07	1.3	0.01	0.1	5.41
female	6year7month	URTIs	20210814	2.98	21.2	10.09	72.0	0.90	6.4	0.04	0.3	0.01	0.1	14.02
male	2year5month	LRTIs	20210814	1.23	12.9	7.76	80.7	0.46	4.8	0.13	1.4	0.01	0.2	9.59
male	8year9month	LRTIs	20210814	4.06	42.0	4.67	48.4	0.56	5.8	0.32	3.3	0.05	0.5	9.66
male	2year1month	LRTIs	20210814	2.09	34.9	3.50	58.4	0.30	4.9	0.08	1.3	0.03	0.5	6.00
male	9month18day	LRTIs	20210814	6.12	45.2	6.19	45.9	1.16	8.6	0.01	0.1	0.02	0.2	13.50
male	8month	LRTIs	20210814	6.04	64.3	2.45	26.2	0.60	6.5	0.25	2.7	0.02	0.3	9.36
female	3year6month	LRTIs	20210814	6.12	59.8	3.05	29.9	0.46	4.5	0.54	5.3	0.05	0.5	10.22
female	9year2month	URTIs	20210815	1.91	28.9	4.00	60.5	0.65	9.8	0.05	0.7	0.01	0.1	6.62
male	2year5month	LRTIs	20210815	6.30	43.0	6.52	44.5	0.93	6.4	0.79	5.4	0.10	0.7	14.64
male	1year8month	URTIs	20210815	5.42	62.8	2.56	29.5	0.48	5.5	0.18	2.1	0.01	0.1	8.65
female	8year7month	LRTIs	20210815	3.04	24.8	8.10	66.3	0.95	7.8	0.12	1.0	0.02	0.1	12.23
female	5year1month	LRTIs	20210815	2.32	35.1	3.34	50.3	0.48	7.3	0.46	7.0	0.02	0.3	6.62
female	6month5day	URTIs	20210815	3.26	79.6	0.51	12.4	0.30	7.3	0.02	0.4	0.01	0.3	4.10
female	8year2month	URTIs	20210815	2.80	13.1	17.34	80.8	1.14	5.3	0.13	0.6	0.04	0.2	21.45
female	4year	LRTIs	20210815	2.89	44.8	3.23	50.1	0.18	2.8	0.14	2.2	0.01	0.1	6.45
female	6year2month	URTIs	20210815	1.52	30.4	2.93	58.7	0.49	9.7	0.03	0.7	0.03	0.5	5.00
male	1year9month	LRTIs	20210815	2.67	74.4	0.59	16.6	0.22	6.1	0.10	2.7	0.01	0.2	3.59
male	1year9month	LRTIs	20210815	2.88	45.0	2.67	41.8	0.75	11.7	0.08	1.2	0.02	0.3	6.40
male	9year2month	URTIs	20210815	1.88	25.0	4.65	62.0	0.80	10.6	0.17	2.3	0.01	0.1	7.51
male	5year	LRTIs	20210815	3.71	64.9	1.46	25.5	0.30	5.2	0.24	4.2	0.01	0.2	5.72
female	5month	URTIs	20210815	3.12	39.0	3.72	46.4	0.78	9.7	0.38	4.7	0.02	0.2	8.02
female	8month4day	URTIs	20210815	5.17	38.0	7.41	54.5	0.86	6.4	0.14	1.0	0.01	0.1	13.59
female	1year9month	URTIs	20210815	4.06	49.6	2.93	35.7	1.13	13.7	0.08	0.9	0.01	0.1	8.21
male	9month11day	LRTIs	20210815	4.99	37.5	5.84	43.9	1.72	12.9	0.75	5.7	0.01	0.0	13.31
female	6month19day	URTIs	20210815	2.66	59.1	1.41	31.4	0.30	6.8	0.11	2.5	0.01	0.2	4.49
male	1year1month	URTIs	20210815	10.27	49.0	9.53	45.5	0.82	3.9	0.32	1.5	0.03	0.1	20.97
female	11year5month	URTIs	20210815	1.43	24.8	3.91	67.6	0.31	5.3	0.10	1.8	0.03	0.5	5.78
female	13year	LRTIs	20210815	1.94	27.2	4.41	61.5	0.61	8.6	0.16	2.3	0.03	0.4	7.15
male	1year5month	URTIs	20210815	3.12	34.5	4.29	47.4	1.45	16.1	0.16	1.8	0.02	0.2	9.04
male	8year5month	URTIs	20210815	2.34	20.2	8.06	69.4	1.08	9.3	0.10	0.8	0.03	0.3	11.61
female	12year	URTIs	20210816	1.26	15.0	6.50	77.2	0.59	7.0	0.05	0.6	0.02	0.2	8.42
female	2year8month	LRTIs	20210816	3.71	25.2	9.09	61.8	1.82	12.4	0.08	0.5	0.01	0.1	14.71
male	2year9month	URTIs	20210816	2.59	50.8	2.21	43.3	0.05	0.9	0.22	4.3	0.04	0.7	5.11
male	7year	LRTIs	20210816	3.19	51.3	2.59	41.6	0.35	5.6	0.08	1.2	0.02	0.3	6.23
male	1year	LRTIs	20210816	3.11	46.5	3.09	46.3	0.34	5.1	0.12	1.8	0.02	0.3	6.68
female	0时33分钟	LRTIs	20210816	2.95	18.3	11.77	73.2	1.25	7.7	0.12	0.7	0.02	0.1	16.11
female	1year	LRTIs	20210816	5.24	58.5	2.83	31.6	0.43	4.8	0.45	5.0	0.01	0.1	8.96
female	1year	LRTIs	20210816	3.81	61.7	1.67	27.1	0.58	9.4	0.11	1.7	0.00	0.1	6.17
female	6year	LRTIs	20210816	2.98	59.4	1.44	28.8	0.42	8.3	0.08	1.7	0.09	1.8	5.01
male	3year	URTIs	20210816	3.02	20.6	10.21	69.7	1.03	7.0	0.35	2.4	0.04	0.3	14.65
male	3year	LRTIs	20210816	3.17	51.0	2.41	38.9	0.29	4.6	0.31	5.1	0.03	0.4	6.21
male	2year6month	URTIs	20210816	6.27	58.2	3.64	33.7	0.82	7.6	0.01	0.1	0.05	0.4	10.79
female	7year	LRTIs	20210816	6.81	36.9	9.85	53.4	0.92	5.0	0.76	4.1	0.11	0.6	18.45
female	3year8month	URTIs	20210816	0.78	16.3	3.63	76.0	0.24	5.1	0.11	2.4	0.01	0.2	4.77
female	9month24day	URTIs	20210816	4.58	68.4	1.50	22.4	0.56	8.4	0.02	0.3	0.03	0.5	6.69
male	3month10day	URTIs	20210816	3.56	47.6	2.84	38.0	1.05	14.0	0.02	0.2	0.01	0.2	7.48
female	1year	URTIs	20210816	6.20	33.5	9.99	54.0	1.89	10.2	0.30	1.6	0.14	0.7	18.52
male	3year	URTIs	20210816	1.17	32.3	1.70	46.7	0.63	17.4	0.13	3.5	0.00	0.1	3.63
female	2year	LRTIs	20210816	6.88	50.3	6.16	44.9	0.53	3.9	0.12	0.9	0.00	0.0	13.69
male	1month	LRTIs	20210816	7.00	62.1	3.18	28.2	0.63	5.6	0.45	4.0	0.01	0.1	11.27
male	6year6month	URTIs	20210816	1.39	5.9	21.27	89.9	0.88	3.7	0.06	0.3	0.04	0.2	23.64
female	3year7month	URTIs	20210816	1.64	19.6	6.11	73.3	0.45	5.4	0.13	1.5	0.02	0.2	8.35
male	12year	URTIs	20210817	1.03	4.9	18.65	88.9	1.29	6.1	0.03	0.1	0.01	0.0	21.01
female	2year	LRTIs	20210817	3.43	34.1	5.76	57.2	0.68	6.7	0.18	1.8	0.02	0.2	10.07
male	7year	LRTIs	20210817	2.52	30.2	3.92	46.8	0.42	5.0	1.40	16.8	0.10	1.2	8.36
male	2month	LRTIs	20210817	4.46	75.1	0.91	15.4	0.25	4.3	0.31	5.2	0.00	0.0	5.93
female	3year	LRTIs	20210817	2.96	47.9	2.65	42.8	0.37	5.9	0.18	2.9	0.03	0.5	6.19
male	6year11month	URTIs	20210817	4.56	56.6	2.66	33.0	0.64	7.9	0.16	2.0	0.04	0.5	8.06
female	9year4month	LRTIs	20210817	2.76	44.4	2.93	46.9	0.35	5.6	0.16	2.5	0.04	0.6	6.24
female	10year1month	LRTIs	20210817	2.14	31.1	4.21	61.3	0.42	6.0	0.08	1.2	0.03	0.4	6.88
female	2year	URTIs	20210817	2.31	9.2	20.17	80.5	2.49	9.9	0.08	0.3	0.02	0.1	25.07
female	11year	LRTIs	20210817	1.51	26.5	3.57	62.4	0.23	4.1	0.34	6.0	0.06	1.0	5.71
female	1year	LRTIs	20210817	5.96	66.1	2.26	25.0	0.37	4.2	0.40	4.5	0.02	0.2	9.01
male	7year6month	LRTIs	20210817	1.81	39.3	2.30	50.0	0.28	6.0	0.20	4.4	0.01	0.3	4.60
male	1时10分钟	LRTIs	20210817	1.37	12.8	9.05	84.4	0.29	2.7	0.01	0.1	0.00	0.0	10.72
female	5year	LRTIs	20210817	5.15	36.4	7.32	51.8	0.95	6.7	0.66	4.7	0.06	0.4	14.14
female	19时34分钟	LRTIs	20210817	4.04	17.3	17.48	75.0	1.29	5.5	0.48	2.1	0.01	0.1	23.30
female	3year	URTIs	20210817	3.31	57.5	1.95	33.8	0.33	5.7	0.17	3.0	0.00	0.0	5.76
female	5year	LRTIs	20210817	6.19	48.7	5.05	39.7	0.47	3.7	1.00	7.8	0.01	0.1	12.72
female	11year	URTIs	20210817	1.58	14.9	8.42	79.2	0.58	5.5	0.02	0.2	0.02	0.2	10.62
male	13时54分钟	LRTIs	20210817	3.88	33.0	6.47	55.0	0.93	7.9	0.47	4.0	0.01	0.1	11.76
female	2year	URTIs	20210817	8.20	64.8	3.45	27.3	0.53	4.2	0.42	3.3	0.05	0.4	12.65
male	3year	URTIs	20210817	4.02	58.6	2.35	34.3	0.32	4.7	0.14	2.0	0.03	0.4	6.86
male	9month	LRTIs	20210817	6.45	72.4	1.73	19.4	0.39	4.3	0.33	3.7	0.02	0.2	8.92
female	7month	LRTIs	20210817	6.31	60.7	3.02	29.1	0.68	6.5	0.37	3.6	0.01	0.1	10.39
male	7year	URTIs	20210817	2.66	15.9	12.66	75.2	1.40	8.4	0.06	0.4	0.01	0.1	16.79
male	3year	LRTIs	20210817	2.97	41.1	3.04	42.2	0.78	10.8	0.39	5.4	0.04	0.5	7.22
[truncated: 77,704 more rows]
