# Supplementary material for: The impact of COVID-19 social isolation and reduced microbial exposure on the immune system in children: a retrospective study
Source: PeerJ. 2026 Jul 7;14:e21469. doi: 10.7717/peerj.21469 (PMC13353229; doi:10.7717/peerj.21469)
Supplement: Supplemental Information 2 [file peerj-14-21469-s002.xlsx]

## Sheet: Sheet1
Gender	age	diagnosis	Detection date	IgG	IgA	IgM
male	7year	LRTIs	20200102	7.03	1.04	0.90
male	50day	URTIs	20200102	5.96	0.21	0.30
male	37day	LRTIs	20200102	3.35	<0.07	0.43
male	75day	LRTIs	20200102	3.43	0.07	0.30
male	13year	LRTIs	20200102	9.76	1.22	0.90
female	3year	LRTIs	20200103	10.30	1.22	3.14
female	1year	LRTIs	20200103	6.13	0.45	1.00
male	2year	LRTIs	20200103	4.45	0.27	0.82
female	12year	URTIs	20200103	17.50	2.96	1.30
male	310day	LRTIs	20200103	6.69	0.20	0.68
male	5year	LRTIs	20200104	9.05	0.73	0.74
female	3year	LRTIs	20200104	4.53	0.36	1.24
female	1year	LRTIs	20200104	8.91	0.45	1.22
female	2year	LRTIs	20200104	5.06	0.34	0.89
male	1year	LRTIs	20200104	6.06	0.42	1.25
male	1year	LRTIs	20200104	4.73	0.15	0.63
female	3year	LRTIs	20200104	6.63	0.45	0.79
female	151day	LRTIs	20200104	3.33	0.08	0.50
female	3year	LRTIs	20200104	9.68	0.87	2.28
female	1year	LRTIs	20200104	6.99	0.63	1.89
male	1year	LRTIs	20200104	7.36	0.50	0.98
female	8year	LRTIs	20200106	9.17	1.22	1.16
female	5month	LRTIs	20200106	3.53	0.10	0.87
female	3year	LRTIs	20200106	6.43	0.58	1.23
male	137day	LRTIs	20200106	3.78	0.08	0.43
male	6year	LRTIs	20200107	8.92	1.18	0.63
male	3year	LRTIs	20200107	6.84	0.82	0.77
male	95day	LRTIs	20200107	5.06	0.15	1.03
male	72day	LRTIs	20200107	3.74	<0.07	0.49
female	1year	LRTIs	20200107	14.80	0.40	1.24
male	66day	LRTIs	20200107	3.03	0.17	0.44
female	291day	LRTIs	20200108	7.71	0.20	0.62
male	2year	URTIs	20200108	5.78	0.39	2.25
male	2month	LRTIs	20200108	7.02	0.14	0.55
female	4year	LRTIs	20200109	8.46	1.00	1.96
male	1year	LRTIs	20200109	5.61	0.31	0.67
female	130day	LRTIs	20200109	3.07	0.09	0.72
male	174day	LRTIs	20200109	4.35	0.47	0.63
male	2year	LRTIs	20200109	5.22	0.41	0.85
female	9year	URTIs	20200109	12.60	1.75	3.53
female	7year	URTIs	20200109	8.26	2.46	1.82
male	65day	LRTIs	20200109	3.59	0.08	0.40
female	57day	LRTIs	20200109	3.47	<0.07	0.31
male	3year	LRTIs	20200111	10.30	1.48	1.17
male	1year	URTIs	20200111	5.21	0.42	1.59
male	3year	LRTIs	20200113	6.52	1.24	1.97
male	7year	LRTIs	20200113	12.60	1.93	0.93
male	2year	LRTIs	20200113	12.00	1.28	1.83
male	204day	LRTIs	20200113	4.02	0.21	0.62
female	1year	LRTIs	20200113	7.95	0.34	1.05
female	1year	URTIs	20200113	5.69	0.29	0.88
male	276day	LRTIs	20200113	6.17	0.26	0.95
male	5year	LRTIs	20200113	9.39	1.58	1.44
female	9month	LRTIs	20200115	5.64	0.30	0.62
male	4year	LRTIs	20200115	9.29	1.14	0.92
male	295day	LRTIs	20200115	10.80	0.32	1.25
male	1year	LRTIs	20200115	3.99	0.22	0.45
male	146day	LRTIs	20200116	3.45	0.13	0.76
male	2year	LRTIs	20200116	9.84	1.35	1.06
female	2month	LRTIs	20200116	3.05	0.07	0.61
female	280day	LRTIs	20200116	8.36	0.37	0.92
female	281day	LRTIs	20200117	5.73	0.25	0.55
male	106day	LRTIs	20200117	5.61	0.15	0.52
male	42day	LRTIs	20200117	5.22	0.08	0.19
female	2year	LRTIs	20200119	8.45	0.61	0.91
female	1year	LRTIs	20200119	5.42	0.32	1.11
male	40day	LRTIs	20200119	4.81	0.15	0.40
male	72day	LRTIs	20200119	3.02	0.14	0.39
male	10year	LRTIs	20200119	14.50	1.48	1.04
male	86day	LRTIs	20200119	3.36	<0.07	0.34
male	2year	URTIs	20200120	12.00	1.19	1.50
male	222day	LRTIs	20200120	4.89	0.25	0.57
male	94day	LRTIs	20200120	2.35	<0.07	0.35
male	181day	URTIs	20200120	4.90	0.14	0.47
male	193day	LRTIs	20200120	4.46	0.23	0.37
male	88day	LRTIs	20200121	2.17	0.07	0.37
female	1year	LRTIs	20200121	7.12	0.43	1.14
female	236day	LRTIs	20200121	2.68	0.12	0.47
male	1year	URTIs	20200121	5.82	0.30	0.92
male	87day	LRTIs	20200122	2.61	0.09	0.54
male	272day	LRTIs	20200122	4.58	0.26	0.45
female	1year	LRTIs	20200122	6.84	0.60	1.00
female	1year	LRTIs	20200123	10.20	1.13	1.45
female	4year	LRTIs	20200123	7.02	0.50	0.74
male	260day	LRTIs	20200123	7.73	0.23	0.85
female	3year	LRTIs	20200123	10.40	0.71	1.39
male	139day	LRTIs	20200123	5.31	0.25	0.69
male	1year	LRTIs	20200123	5.74	0.15	0.90
female	283day	LRTIs	20200123	7.94	0.51	0.64
male	1year	LRTIs	20200124	4.66	0.15	0.83
male	79day	LRTIs	20200124	3.12	0.07	0.26
male	258day	LRTIs	20200125	6.55	0.34	0.69
female	77day	LRTIs	20200125	6.63	0.25	1.96
male	2year	LRTIs	20200125	8.87	1.01	1.01
female	1year	LRTIs	20200125	11.80	0.58	0.98
male	6year	LRTIs	20200126	7.60	0.92	1.02
male	2year	LRTIs	20200126	6.82	0.54	0.91
female	302day	LRTIs	20200126	5.54	0.36	0.85
male	254day	LRTIs	20200126	3.96	0.09	0.46
male	68day	LRTIs	20200127	4.20	0.22	0.28
female	1year	URTIs	20200127	9.27	0.62	1.42
male	8year	URTIs	20200128	10.90	1.88	1.74
female	36day	LRTIs	20200128	5.07	<0.07	0.20
male	1year	LRTIs	20200129	6.89	0.47	1.02
male	291day	LRTIs	20200130	2.82	0.13	0.41
female	2year	LRTIs	20200130	12.40	1.32	3.06
female	3year	LRTIs	20200130	6.46	0.56	1.92
female	3year	LRTIs	20200130	7.03	0.69	1.46
female	1year	URTIs	20200130	6.26	0.29	0.87
male	47day	LRTIs	20200131	4.19	0.33	0.19
male	154day	LRTIs	20200131	3.31	0.07	0.45
male	93day	LRTIs	20200201	3.60	0.12	0.49
male	243day	LRTIs	20200204	3.59	0.28	0.35
male	1year	LRTIs	20200205	8.91	0.47	1.59
female	7year	LRTIs	20200208	6.26	1.66	1.76
male	325day	LRTIs	20200210	5.15	0.12	0.59
male	1year	LRTIs	20200210	5.35	0.64	0.81
female	87day	LRTIs	20200214	4.60	0.23	0.50
male	301day	URTIs	20200320	3.04	0.09	0.39
male	1year	URTIs	20200320	6.13	0.92	1.08
female	12year	URTIs	20200323	9.62	2.75	3.75
male	9year	URTIs	20200324	7.34	1.14	0.69
female	9year	LRTIs	20200324	10.20	0.81	1.12
female	130day	LRTIs	20200324	2.94	<0.07	0.28
male	4year	URTIs	20200325	8.65	0.71	2.47
male	1year	URTIs	20200326	6.99	0.30	1.18
male	321day	URTIs	20200326	3.11	0.20	0.61
male	1year	URTIs	20200327	5.05	0.21	0.41
male	4year	URTIs	20200330	7.32	0.79	1.20
male	361day	URTIs	20200330	3.42	0.33	0.71
female	8year	URTIs	20200331	7.37	0.82	3.15
male	2year	URTIs	20200403	4.65	0.40	0.63
female	1year	URTIs	20200403	7.68	0.37	0.81
male	2year	URTIs	20200405	7.02	0.35	0.94
female	1year	LRTIs	20200407	4.86	0.25	0.78
female	1year	LRTIs	20200407	5.06	0.16	0.62
female	6year	URTIs	20200407	7.98	1.62	1.40
male	9year	URTIs	20200408	10.50	1.95	0.61
female	4year	URTIs	20200408	9.79	0.60	1.37
female	4year	URTIs	20200411	4.98	0.54	2.80
female	107day	URTIs	20200411	5.95	0.14	0.74
female	174day	LRTIs	20200415	2.25	0.07	0.34
male	6year	URTIs	20200415	9.43	1.60	0.88
female	2year	URTIs	20200416	5.60	0.36	0.66
female	3year	URTIs	20200420	6.91	0.27	0.99
male	2year	URTIs	20200420	6.62	0.84	0.95
female	6year	URTIs	20200420	6.54	1.20	0.54
male	1year	LRTIs	20200421	4.56	0.23	0.57
male	297day	URTIs	20200423	4.10	0.28	0.79
male	1year	URTIs	20200423	4.37	0.21	0.48
female	1year	URTIs	20200423	3.71	0.11	1.27
female	318day	URTIs	20200423	3.17	0.14	0.75
female	13year	URTIs	20200424	13.50	0.58	0.71
male	1year	URTIs	20200427	5.23	0.18	0.50
male	1year	URTIs	20200428	4.93	0.22	0.57
female	2year	URTIs	20200428	6.27	0.88	1.36
female	1year	URTIs	20200430	8.87	0.38	1.76
female	3year	LRTIs	20200502	6.74	0.44	0.60
male	6year	LRTIs	20200502	7.63	0.82	1.20
male	3month	LRTIs	20200502	4.70	0.21	0.26
male	2year	URTIs	20200505	12.40	1.37	0.83
female	1year	URTIs	20200505	3.64	<0.07	0.71
male	3year	URTIs	20200509	7.80	0.82	1.78
male	288day	LRTIs	20200509	9.60	0.44	0.54
male	1year	LRTIs	20200512	5.05	0.29	0.74
male	215day	LRTIs	20200516	5.82	0.09	0.70
female	52day	LRTIs	20200518	3.66	<0.07	0.28
male	2year	LRTIs	20200518	3.49	0.26	1.19
male	49day	LRTIs	20200520	4.16	<0.07	0.29
male	249day	LRTIs	20200520	11.00	0.24	0.76
male	6year	LRTIs	20200521	9.35	2.24	1.91
male	13year	LRTIs	20200521	9.74	2.29	1.05
male	1year	LRTIs	20200522	4.54	0.34	0.62
male	1year	LRTIs	20200525	4.23	0.14	0.57
female	1year	URTIs	20200525	4.70	0.19	1.20
female	1year	URTIs	20200525	5.41	0.34	0.72
male	4year	LRTIs	20200527	9.19	1.20	0.50
male	11year	LRTIs	20200527	11.20	0.96	0.73
female	194day	LRTIs	20200527	6.45	0.51	0.73
male	310day	URTIs	20200528	3.59	0.17	0.38
female	9month	LRTIs	20200529	4.49	0.14	0.47
male	77day	LRTIs	20200529	3.80	0.07	0.76
female	3year	URTIs	20200529	7.56	1.12	1.08
male	148day	URTIs	20200529	3.50	0.37	0.37
male	1year	URTIs	20200530	5.06	0.38	0.73
female	171day	LRTIs	20200601	2.14	<0.07	0.26
male	333day	LRTIs	20200601	5.69	0.24	0.41
male	306day	URTIs	20200601	8.97	0.34	0.91
male	10year	URTIs	20200601	6.13	1.52	0.99
female	3year	URTIs	20200602	5.06	0.58	1.42
male	286day	URTIs	20200602	4.76	0.36	1.05
male	296day	URTIs	20200602	3.66	0.10	0.51
male	8month	LRTIs	20200602	4.36	0.23	0.47
female	257day	URTIs	20200603	4.01	0.40	1.02
female	3year	LRTIs	20200603	12.70	1.10	0.55
female	3year	LRTIs	20200603	6.75	0.36	1.26
male	242day	URTIs	20200604	3.13	0.14	0.50
female	7month	LRTIs	20200604	4.79	0.23	1.06
male	2year	URTIs	20200604	12.60	0.78	1.86
male	67day	LRTIs	20200606	3.87	<0.07	0.18
female	240day	LRTIs	20200609	5.17	0.22	0.99
male	240day	LRTIs	20200609	3.60	0.12	0.43
male	57day	LRTIs	20200610	2.92	0.10	0.40
male	220day	URTIs	20200610	2.07	0.12	0.51
female	217day	URTIs	20200610	4.33	0.17	0.68
male	1year	LRTIs	20200611	5.63	0.47	1.09
female	330day	URTIs	20200611	4.91	0.17	0.59
female	53day	LRTIs	20200611	2.10	<0.07	0.20
male	72day	LRTIs	20200611	3.38	0.07	0.26
male	300day	LRTIs	20200611	3.68	0.14	0.54
female	2year	URTIs	20200612	6.46	0.59	1.59
male	2year	LRTIs	20200612	5.13	0.80	0.60
male	9year	URTIs	20200612	9.03	2.80	1.48
male	8year	URTIs	20200613	7.27	1.19	1.36
male	11year	URTIs	20200615	7.07	1.37	1.53
female	241day	LRTIs	20200615	5.14	0.23	1.09
male	2year	LRTIs	20200615	5.66	0.25	0.48
male	210day	LRTIs	20200615	4.38	0.29	0.73
male	2year	URTIs	20200615	4.21	0.46	0.76
male	93day	URTIs	20200615	3.81	0.19	0.33
male	53day	LRTIs	20200616	3.10	0.09	0.32
male	1year	URTIs	20200618	9.00	0.71	1.37
female	4year	LRTIs	20200618	10.10	2.38	1.75
male	1year	URTIs	20200618	4.47	0.44	0.89
male	222day	URTIs	20200619	6.33	0.42	0.79
male	4year	URTIs	20210725	5.26	0.80	0.78
female	2year10month	URTIs	20210725	8.01	0.49	1.49
male	1month25day	URTIs	20210726	3.37	<0.07	0.33
female	3year10month	URTIs	20210726	6.38	0.86	0.71
male	1year1month	LRTIs	20210726	5.66	0.34	1.53
male	7year9month	LRTIs	20210726	7.15	1.10	1.50
male	9month28day	LRTIs	20210726	4.58	0.20	0.63
male	9year8month	URTIs	20210726	11.30	2.23	2.41
male	8year5month	LRTIs	20210726	5.98	0.80	1.75
female	3month	LRTIs	20210726	3.44	0.11	0.37
female	5month15day	LRTIs	20210726	4.89	0.20	0.53
male	11month28day	URTIs	20210726	6.35	0.24	1.50
male	1year11month	URTIs	20210726	7.12	0.66	1.80
male	1month18day	LRTIs	20210726	4.27	<0.07	0.19
male	3year	URTIs	20210726	10.40	0.60	0.94
female	3month30day	LRTIs	20210726	2.97	0.07	0.49
male	1year7month	LRTIs	20210726	6.81	0.44	0.89
male	3year2month	LRTIs	20210726	7.93	0.74	0.82
male	1year7month	LRTIs	20210726	5.64	0.53	0.60
male	5year3month	LRTIs	20210726	8.92	1.03	1.08
female	8month2day	LRTIs	20210727	5.62	0.33	1.48
female	8year6month	LRTIs	20210727	10.30	1.36	0.95
male	8month8day	URTIs	20210727	3.31	0.19	0.88
male	2year	URTIs	20210727	4.21	0.22	0.73
male	4year10month	URTIs	20210727	7.30	1.21	0.88
male	3year7month	URTIs	20210727	9.04	1.83	0.90
male	2year8month	URTIs	20210727	6.68	1.26	1.25
male	6month10day	LRTIs	20210727	3.50	0.18	0.73
male	5year6month	URTIs	20210727	8.39	2.11	0.99
male	1year10month	LRTIs	20210727	5.77	0.46	1.22
female	2month22day	URTIs	20210727	3.85	0.13	0.64
male	1year	LRTIs	20210728	8.61	0.51	1.40
female	4month18day	LRTIs	20210728	2.93	0.12	0.35
female	3year4month	LRTIs	20210728	10.90	0.48	1.65
male	9month27day	URTIs	20210728	3.89	0.35	0.78
male	1year6month	URTIs	20210729	8.29	0.39	0.99
male	2month25day	LRTIs	20210729	2.11	0.07	0.38
female	7month20day	LRTIs	20210729	2.35	<0.07	0.47
male	1year6month	LRTIs	20210729	9.86	0.58	1.80
male	1year2month	LRTIs	20210729	7.92	0.71	1.14
female	4year1month	LRTIs	20210729	9.74	1.02	1.13
male	4month	LRTIs	20210729	3.10	0.08	0.40
male	3year11month	LRTIs	20210730	8.23	0.90	1.42
male	1month11day	LRTIs	20210730	3.49	0.08	0.25
female	8month24day	URTIs	20210730	5.23	0.14	0.69
male	1year7month	LRTIs	20210730	6.21	0.39	1.06
female	10month23day	URTIs	20210730	4.82	0.25	1.07
male	1year4month	URTIs	20210730	6.11	0.30	0.92
male	2year9month	LRTIs	20210730	8.06	0.57	1.63
male	1year10month	URTIs	20210730	11.80	0.64	1.48
male	7year2month	URTIs	20210731	15.40	2.24	3.05
male	12year	URTIs	20210731	12.70	1.32	0.56
male	8month7day	LRTIs	20210731	4.23	0.16	0.61
male	4year4month	LRTIs	20210731	8.32	0.68	0.73
male	1month	LRTIs	20210731	3.56	<0.07	0.22
female	2month15day	URTIs	20210731	2.04	<0.07	0.18
male	6month2day	LRTIs	20210801	6.71	0.66	0.66
female	4year4month	LRTIs	20210802	13.00	1.96	2.74
female	11month26day	LRTIs	20210802	3.96	0.17	0.56
female	2year9month	URTIs	20210802	8.30	0.66	0.77
male	5month9day	URTIs	20210802	5.25	0.43	0.69
male	2year3month	LRTIs	20210802	7.24	0.73	1.65
male	2year2month	URTIs	20210802	7.36	1.44	2.58
male	3month	LRTIs	20210802	2.43	0.07	0.33
female	1year11month	LRTIs	20210802	6.31	0.40	1.32
female	8year	LRTIs	20210802	8.55	0.82	0.94
male	10month11day	URTIs	20210802	5.01	0.31	0.82
male	7month27day	URTIs	20210802	3.48	0.10	0.59
male	1year1month	URTIs	20210802	5.10	0.36	0.59
male	2year5month	URTIs	20210803	5.43	0.87	1.19
female	9month16day	LRTIs	20210803	4.54	0.14	0.77
female	2year7month	LRTIs	20210803	6.45	1.41	0.63
male	1year9month	LRTIs	20210803	5.98	0.22	1.39
male	1year7month	LRTIs	20210803	7.44	0.49	1.15
female	5month1day	LRTIs	20210804	5.03	0.22	0.91
male	3year3month	URTIs	20210804	7.64	0.45	1.36
male	1year4month	LRTIs	20210804	6.10	0.42	0.65
female	1year3month	LRTIs	20210804	8.91	0.56	1.19
female	2year7month	URTIs	20210804	8.39	0.59	0.80
female	10year	LRTIs	20210804	11.20	2.36	1.91
male	3month12day	LRTIs	20210804	1.91	0.22	0.85
male	2year9month	LRTIs	20210804	5.77	0.55	1.52
male	6year6month	URTIs	20210804	0.95	<0.07	0.11
female	5year8month	URTIs	20210804	10.30	1.34	1.28
male	5year5month	LRTIs	20210805	11.70	1.36	1.66
male	1year5month	LRTIs	20210805	7.03	0.49	1.45
female	1year8month	URTIs	20210805	7.94	0.40	1.41
female	10month2day	URTIs	20210805	5.48	0.43	0.97
male	11month16day	URTIs	20210805	5.77	0.30	0.63
male	1year9month	URTIs	20210805	8.36	1.30	0.95
male	1year6month	LRTIs	20210805	7.07	0.62	1.46
male	1year	URTIs	20210805	6.72	0.37	0.73
male	2year	LRTIs	20210806	2.92	0.20	0.61
male	2year4month	URTIs	20210806	5.89	0.45	0.70
female	4year3month	URTIs	20210806	10.60	1.19	2.07
female	8year2month	URTIs	20210807	7.89	2.26	1.11
male	1year2month	URTIs	20210807	5.37	0.44	0.54
male	7year4month	URTIs	20210807	11.40	1.69	1.56
female	1year6month	LRTIs	20210807	9.48	0.32	2.03
female	5year9month	LRTIs	20210809	9.10	1.65	2.38
male	6month25day	LRTIs	20210809	3.24	0.35	0.45
female	7month30day	LRTIs	20210809	2.74	0.10	0.65
female	29day	LRTIs	20210809	9.98	0.40	3.51
male	1month19day	URTIs	20210809	3.34	0.12	0.33
male	1year4month	URTIs	20210809	6.10	0.37	0.93
male	1year2month	URTIs	20210809	9.98	0.60	0.77
female	2month30day	LRTIs	20210809	5.54	0.37	1.44
female	10month25day	URTIs	20210809	5.03	0.28	1.26
male	3year11month	LRTIs	20210809	10.20	0.94	1.81
male	4year5month	URTIs	20210810	11.60	1.65	1.98
male	2year7month	LRTIs	20210810	9.88	0.83	1.29
male	1year8month	LRTIs	20210810	7.37	0.18	1.01
female	2year6month	LRTIs	20210810	5.69	0.39	1.27
male	1year1month	LRTIs	20210810	5.38	0.27	1.01
male	3year9month	URTIs	20210811	6.24	0.67	0.66
male	1year7month	LRTIs	20210811	7.83	0.65	2.15
male	2year	URTIs	20210811	3.58	0.28	0.81
male	2year4month	URTIs	20210811	8.59	0.81	0.64
female	4year8month	LRTIs	20210811	7.37	1.16	1.37
female	10month9day	LRTIs	20210811	3.10	0.14	0.53
female	9month5day	LRTIs	20210811	9.65	0.51	0.80
male	2year10month	LRTIs	20210811	9.76	1.02	1.36
female	1month26day	LRTIs	20210811	4.44	<0.07	0.42
female	12year	LRTIs	20210811	8.71	1.60	2.22
male	3year7month	LRTIs	20210811	5.31	0.86	0.89
female	1year3month	LRTIs	20210812	4.43	0.33	0.99
male	3year5month	URTIs	20210812	15.00	2.65	2.82
female	1year10month	URTIs	20210812	6.27	0.21	0.73
female	2year7month	URTIs	20210812	12.40	0.79	0.53
male	10year10month	LRTIs	20210812	10.60	1.09	0.98
male	4month18day	LRTIs	20210813	1.22	<0.07	0.27
male	2month10day	LRTIs	20210813	5.74	0.26	0.43
female	4year6month	LRTIs	20210813	11.40	1.01	1.81
male	1year11month	URTIs	20210813	6.10	0.43	0.93
female	1year4month	URTIs	20210813	6.47	0.36	0.57
male	8year9month	LRTIs	20210814	9.27	1.34	0.69
male	3year11month	URTIs	20210814	7.00	0.46	0.80
female	2year4month	URTIs	20210814	6.85	0.42	0.82
female	1year11month	LRTIs	20210814	5.78	1.23	1.10
male	9month18day	LRTIs	20210814	4.96	0.40	1.12
male	6year11month	URTIs	20210815	12.20	1.73	1.31
male	1year10month	URTIs	20210816	8.82	0.49	1.10
female	6month5day	URTIs	20210816	3.93	0.21	0.68
male	1year11month	LRTIs	20210816	7.35	0.60	1.56
male	2month30day	LRTIs	20210816	2.93	0.09	0.68
male	7year5month	LRTIs	20210816	7.11	0.56	0.68
female	5year4month	LRTIs	20210817	6.05	0.69	1.12
female	2year8month	LRTIs	20210817	10.30	1.89	1.76
male	6year7month	URTIs	20210817	6.47	1.69	1.27
male	7year6month	LRTIs	20210817	7.09	1.04	1.03
female	7year4month	URTIs	20210818	11.80	2.80	2.20
female	2year1month	URTIs	20210818	7.74	0.34	1.37
male	3year4month	LRTIs	20210818	8.56	0.72	1.20
male	8month18day	LRTIs	20210818	4.36	0.18	0.71
male	9month3day	LRTIs	20210819	4.39	0.15	0.26
male	1year11month	LRTIs	20210819	4.99	0.26	0.73
male	1year	URTIs	20210819	4.69	0.28	0.83
male	1year9month	URTIs	20210820	6.76	0.51	1.02
male	1year	LRTIs	20210823	7.60	0.31	0.75
male	4year5month	URTIs	20210823	8.86	1.18	1.02
male	1year11month	LRTIs	20210823	5.32	0.23	0.72
male	1year7month	URTIs	20210823	6.96	0.60	0.50
female	6year7month	URTIs	20210823	8.89	1.20	0.91
male	1year9month	URTIs	20210823	7.02	0.44	1.58
male	5year3month	URTIs	20210823	12.00	1.45	1.84
male	1year	URTIs	20210824	6.17	0.47	0.83
male	8year10month	URTIs	20210824	10.10	1.41	1.20
male	2year4month	URTIs	20210824	11.30	0.63	1.05
female	2year3month	LRTIs	20210824	5.75	0.42	0.89
female	2year10month	LRTIs	20210825	5.35	0.46	0.54
male	8month3day	LRTIs	20210825	4.23	0.15	0.90
female	1year7month	LRTIs	20210825	6.00	0.39	1.32
male	1month27day	LRTIs	20210826	4.39	<0.07	0.41
female	1year9month	URTIs	20210827	5.61	0.33	0.94
male	10year8month	URTIs	20210828	7.04	<0.07	0.10
male	1year2month	URTIs	20210828	7.21	0.27	1.13
female	2year7month	URTIs	20210830	6.33	0.36	0.71
male	4year8month	LRTIs	20210830	9.43	1.76	1.54
male	9month9day	URTIs	20210830	5.41	0.28	0.41
female	6year10month	URTIs	20210830	8.58	1.11	1.04
female	2year8month	URTIs	20210830	6.24	0.44	0.61
male	10month3day	LRTIs	20210830	7.31	0.29	1.13
female	2year9month	URTIs	20210830	5.96	0.71	1.38
female	4year7month	LRTIs	20210830	11.10	0.93	1.62
male	6year3month	LRTIs	20210831	6.54	0.33	0.72
male	6year5month	LRTIs	20210901	11.70	1.25	0.87
male	12year	URTIs	20210901	11.70	1.72	1.08
female	5year6month	LRTIs	20210901	11.70	1.24	2.70
female	9year	LRTIs	20210902	9.45	1.54	0.85
male	1year1month	LRTIs	20210902	3.74	0.09	0.38
male	1year11month	URTIs	20210902	7.54	1.32	1.14
female	4year10month	URTIs	20210903	9.11	1.01	0.86
female	3year9month	LRTIs	20210903	8.41	0.66	1.36
female	7year4month	LRTIs	20210903	10.30	1.74	1.86
male	7month28day	LRTIs	20210903	4.21	0.16	0.63
male	5year4month	LRTIs	20210903	9.61	1.06	1.44
female	1month14day	LRTIs	20210903	4.46	<0.07	0.34
female	5month28day	LRTIs	20210903	2.90	0.07	0.46
female	6month	LRTIs	20210904	5.81	<0.07	0.31
female	1year6month	URTIs	20210905	9.09	0.20	0.82
male	5year5month	URTIs	20210905	6.44	0.83	0.90
male	4year7month	URTIs	20210906	8.14	1.19	1.14
female	3year5month	LRTIs	20210906	7.96	0.65	1.60
male	9month27day	URTIs	20210906	4.05	0.35	0.52
male	11year4month	LRTIs	20210907	9.38	1.98	0.85
male	4year3month	LRTIs	20210907	5.61	0.47	0.84
male	1year3month	URTIs	20210907	5.18	0.41	1.54
male	1year3month	URTIs	20210908	6.30	0.23	0.36
male	1year4month	URTIs	20210908	5.81	0.55	0.65
male	4year5month	URTIs	20210908	9.75	1.24	0.86
female	1year4month	URTIs	20210908	6.67	0.39	1.16
female	6year1month	LRTIs	20210909	10.00	2.71	1.56
male	1year1month	LRTIs	20210909	4.85	0.21	0.47
male	6month9day	URTIs	20210909	4.47	0.28	0.72
female	9year5month	LRTIs	20210909	8.55	1.19	1.47
male	7month	LRTIs	20210909	4.38	0.10	0.88
male	6year5month	LRTIs	20210909	8.52	1.13	0.77
female	1year11month	URTIs	20210909	4.56	0.77	1.93
male	8year1month	LRTIs	20210910	8.56	1.17	1.23
male	8year5month	LRTIs	20210910	8.78	1.38	1.30
male	11year5month	LRTIs	20210910	11.10	2.40	2.27
male	1month6day	LRTIs	20210910	3.17	<0.07	0.27
female	6year11month	LRTIs	20210911	9.51	0.64	1.72
male	2year1month	URTIs	20210911	5.67	0.25	0.82
male	2year9month	URTIs	20210911	6.19	0.99	1.14
female	6year9month	URTIs	20210913	11.60	2.02	1.43
female	2year2month	URTIs	20210913	6.06	0.50	1.41
male	1month25day	LRTIs	20210913	2.66	0.09	0.29
female	1month8day	LRTIs	20210913	3.16	<0.07	0.30
male	6year10month	LRTIs	20210913	6.74	2.01	0.43
female	1year9month	LRTIs	20210913	5.93	0.48	2.09
female	4year2month	LRTIs	20210913	8.92	0.81	1.71
male	3year6month	LRTIs	20210913	6.40	0.41	1.03
male	3year4month	LRTIs	20210913	9.86	1.71	1.83
male	2year10month	URTIs	20210913	4.97	0.40	0.45
female	1year10month	URTIs	20210914	7.32	0.17	0.85
female	2year2month	LRTIs	20210914	8.22	0.72	1.79
female	6year2month	LRTIs	20210914	9.77	0.81	1.87
male	9year	LRTIs	20210914	8.88	2.26	1.43
female	6month25day	LRTIs	20210914	4.68	0.20	0.75
male	5year6month	LRTIs	20210914	8.11	1.27	1.05
male	11month5day	LRTIs	20210915	4.99	0.26	1.03
male	10month3day	LRTIs	20210915	4.61	0.22	0.96
male	6year10month	LRTIs	20210915	7.91	1.84	1.89
male	8year6month	URTIs	20210915	7.80	2.34	1.66
female	6year11month	URTIs	20210915	15.30	2.58	1.98
female	2year8month	LRTIs	20210916	6.60	0.24	1.22
female	3year9month	LRTIs	20210916	6.77	0.43	1.92
male	3year4month	URTIs	20210916	10.60	0.70	1.17
male	6year2month	URTIs	20210916	15.30	1.44	0.91
male	8year8month	LRTIs	20210916	9.24	1.52	1.15
male	5month1day	LRTIs	20210916	2.72	0.07	0.29
male	2year1month	LRTIs	20210916	8.95	1.00	1.82
male	5year4month	LRTIs	20210917	8.96	2.17	0.98
female	3month10day	LRTIs	20210917	4.85	0.25	0.67
male	2month16day	LRTIs	20210917	4.00	<0.07	0.35
male	3month17day	LRTIs	20210917	4.06	0.15	0.28
male	3year11month	LRTIs	20210917	5.87	0.40	0.93
male	1year8month	LRTIs	20210917	7.23	0.47	0.68
female	11month	LRTIs	20210917	5.21	0.21	0.86
female	2year5month	LRTIs	20210917	8.07	0.27	0.88
male	5year3month	LRTIs	20210917	11.60	1.35	0.81
male	2year	LRTIs	20210917	4.91	0.43	1.36
male	4year10month	URTIs	20210917	12.40	1.72	1.58
male	5year8month	LRTIs	20210918	8.23	1.18	1.61
male	5year8month	LRTIs	20210918	9.23	0.89	1.42
female	4year9month	LRTIs	20210918	7.24	0.76	0.89
male	4year10month	LRTIs	20210918	8.70	0.89	0.99
male	4month1day	LRTIs	20210919	4.52	0.07	0.54
male	10month18day	URTIs	20210919	4.06	0.18	0.57
female	7year4month	LRTIs	20210920	9.56	1.44	1.25
male	3year2month	LRTIs	20210920	7.19	0.80	0.76
male	4month4day	LRTIs	20210920	3.23	0.15	0.73
male	4year	URTIs	20210920	5.61	0.73	0.97
male	2month5day	LRTIs	20210921	2.90	<0.07	0.25
male	6month12day	LRTIs	20210921	4.17	0.14	1.13
female	3year8month	LRTIs	20210921	7.82	1.04	0.82
male	2year4month	LRTIs	20210921	7.38	0.89	0.84
female	3year8month	LRTIs	20210922	10.10	1.08	1.95
female	8month12day	LRTIs	20210922	4.22	0.18	0.63
male	1year5month	URTIs	20210922	8.11	0.47	1.15
male	10month10day	LRTIs	20210922	4.58	0.13	1.01
female	5year6month	URTIs	20210922	6.59	0.35	1.07
male	4year4month	LRTIs	20210922	9.59	0.75	1.37
male	4year10month	URTIs	20210923	6.60	1.74	1.96
male	2year3month	URTIs	20210923	11.00	0.79	1.63
male	2month17day	LRTIs	20210923	3.00	0.07	0.33
male	1month28day	LRTIs	20210923	5.08	0.22	0.51
male	1year10month	URTIs	20210924	6.99	0.75	1.00
male	1year3month	LRTIs	20210925	5.39	0.43	0.72
female	3year8month	URTIs	20210926	9.64	0.88	2.14
male	5year	LRTIs	20210926	7.45	1.65	1.15
male	1year10month	LRTIs	20210926	7.86	0.49	1.46
male	9year	URTIs	20210927	9.55	2.26	0.76
male	10month30day	LRTIs	20210927	4.67	0.24	0.68
male	8year9month	URTIs	20210927	9.68	1.62	0.76
male	5year4month	LRTIs	20210927	10.30	0.60	2.38
male	7month7day	LRTIs	20210927	4.21	0.42	1.12
female	3year8month	LRTIs	20210927	7.80	0.64	1.42
female	1year6month	URTIs	20210928	5.10	0.16	1.87
male	3year5month	URTIs	20210928	6.66	0.66	0.77
male	3year3month	LRTIs	20210928	13.50	0.73	1.25
female	4year5month	LRTIs	20210928	7.54	0.57	1.78
male	8month23day	LRTIs	20210929	3.93	0.36	0.64
male	3year11month	URTIs	20210929	9.65	1.23	1.70
male	2year11month	LRTIs	20210929	5.15	0.69	0.84
male	1year9month	URTIs	20210929	5.91	0.23	0.58
male	5year2month	URTIs	20210929	9.32	1.21	1.81
male	10year3month	URTIs	20210930	9.38	2.54	0.44
female	11month9day	LRTIs	20210930	5.53	0.27	0.68
male	2year2month	URTIs	20210930	6.83	0.36	0.92
male	1year7month	LRTIs	20210930	3.75	0.51	0.98
female	1year8month	LRTIs	20210930	4.87	0.29	1.36
female	6year1month	URTIs	20210930	9.95	0.96	1.08
male	4month12day	URTIs	20211001	3.37	0.23	0.48
male	1year8month	LRTIs	20211002	5.19	0.42	1.51
male	7year	URTIs	20211002	9.14	2.16	1.10
female	4month9day	LRTIs	20211002	3.46	0.17	0.76
male	2year10month	URTIs	20211002	7.02	0.66	1.08
female	5year9month	LRTIs	20211002	7.02	0.64	1.26
male	2month4day	LRTIs	20211002	3.21	<0.07	0.30
female	1month9day	LRTIs	20211002	4.57	<0.07	0.13
male	6year4month	URTIs	20211002	8.04	1.90	1.24
male	3year6month	LRTIs	20211002	6.26	0.98	1.28
female	7month24day	LRTIs	20211002	3.44	0.31	0.97
female	4year8month	LRTIs	20211002	6.64	0.71	1.59
female	4year2month	LRTIs	20211002	8.90	0.88	1.74
male	1year11month	URTIs	20211003	6.50	0.18	0.55
male	2month25day	LRTIs	20211003	2.60	<0.07	0.25
male	6month7day	LRTIs	20211004	6.39	0.25	0.84
female	3year8month	LRTIs	20211004	8.93	2.20	1.98
male	1year5month	LRTIs	20211004	6.76	0.36	0.88
male	9month5day	LRTIs	20211004	5.00	0.30	0.73
male	5year3month	LRTIs	20211004	9.04	0.84	1.33
male	2year8month	LRTIs	20211004	8.71	0.67	0.76
female	5year3month	LRTIs	20211004	7.29	0.67	1.09
female	1year7month	URTIs	20211004	5.86	0.37	1.39
male	4year10month	LRTIs	20211005	6.05	1.04	0.76
female	5month21day	LRTIs	20211005	6.43	0.09	0.79
male	3year5month	LRTIs	20211005	10.70	1.16	1.91
female	1year1month	LRTIs	20211006	8.02	0.29	1.00
male	2year8month	LRTIs	20211006	7.82	0.80	1.35
female	2year7month	LRTIs	20211006	7.72	0.65	1.15
male	5year	LRTIs	20211006	11.20	1.48	0.90
male	3year3month	URTIs	20211006	11.70	1.79	1.48
male	3year1month	LRTIs	20211006	6.26	0.73	0.76
male	2year9month	LRTIs	20211006	5.94	0.91	1.15
female	7year7month	LRTIs	20211006	13.10	3.00	1.70
male	3year5month	LRTIs	20211006	7.67	0.97	1.16
male	4year9month	URTIs	20211006	7.50	0.62	0.72
male	4year1month	LRTIs	20211006	6.91	0.76	1.65
female	9month24day	LRTIs	20211006	4.66	0.28	1.05
male	3year8month	LRTIs	20211008	7.17	0.69	0.96
female	1year7month	LRTIs	20211008	9.64	0.65	0.86
male	10month11day	URTIs	20211008	5.32	0.28	0.39
male	4year	URTIs	20211008	9.34	1.00	1.04
male	8month28day	LRTIs	20211008	3.21	0.19	0.32
female	6month26day	LRTIs	20211008	2.65	0.14	0.42
male	1year9month	LRTIs	20211008	4.72	0.19	0.89
female	5year1month	LRTIs	20211008	12.30	1.07	1.82
female	3year2month	LRTIs	20211008	9.42	1.15	1.77
male	2year9month	URTIs	20211008	7.52	0.52	1.15
male	9month21day	LRTIs	20211008	6.24	0.19	0.96
female	1year	URTIs	20211006	3.00	0.11	0.30
female	4year1month	LRTIs	20211008	6.75	1.10	0.46
female	1month14day	LRTIs	20211008	5.44	0.13	0.48
female	3year6month	LRTIs	20211009	7.97	0.31	1.53
male	3year8month	LRTIs	20211009	9.87	1.81	1.23
male	3year3month	LRTIs	20211009	6.37	0.83	1.46
male	1year5month	LRTIs	20211009	6.33	0.48	0.54
male	1year5month	LRTIs	20211009	6.26	0.87	0.81
female	11month26day	LRTIs	20211009	5.44	0.20	0.99
male	6year2month	URTIs	20211009	10.00	3.42	1.60
male	7year4month	URTIs	20211009	9.74	2.44	1.62
male	1year9month	LRTIs	20211010	9.27	0.91	1.04
male	2year11month	LRTIs	20211010	8.89	1.28	1.26
female	1year3month	LRTIs	20211010	5.77	0.21	0.59
male	9month23day	URTIs	20211011	7.09	0.26	0.85
female	2year3month	URTIs	20211011	6.20	0.52	1.45
male	10month19day	LRTIs	20211011	4.45	0.17	0.66
male	9month25day	URTIs	20211011	4.20	0.22	0.60
male	11month	URTIs	20211011	5.33	0.46	0.84
female	11month25day	LRTIs	20211011	7.68	0.55	0.88
male	3year10month	LRTIs	20211012	5.89	0.92	0.72
female	3month15day	LRTIs	20211012	3.23	0.31	0.34
male	9year2month	URTIs	20211012	10.30	1.50	1.29
male	5year2month	URTIs	20211012	11.40	2.31	0.73
male	9month23day	LRTIs	20211012	7.19	0.27	1.08
male	4month12day	LRTIs	20211012	4.05	0.11	0.47
male	5month19day	LRTIs	20211012	2.82	0.30	0.94
male	3year2month	LRTIs	20211012	6.15	0.53	0.61
female	4month21day	LRTIs	20211012	3.98	0.21	0.77
male	4year	LRTIs	20211012	6.91	0.75	0.98
female	3year9month	LRTIs	20211012	6.29	1.13	2.08
female	7month7day	URTIs	20211012	3.20	<0.07	0.32
male	7year2month	URTIs	20211012	7.45	2.38	1.07
male	1year4month	URTIs	20211012	7.86	0.60	2.09
male	6month11day	LRTIs	20211012	3.04	0.14	0.32
male	3year6month	LRTIs	20211013	6.43	0.70	1.79
male	9month25day	URTIs	20211013	5.83	0.17	1.00
male	3month24day	URTIs	20211013	4.34	0.29	0.70
male	3year6month	URTIs	20211013	3.70	0.60	0.96
male	9month23day	LRTIs	20211013	7.26	0.32	1.23
male	4year3month	LRTIs	20211013	7.85	0.84	1.27
male	8month6day	LRTIs	20211013	5.19	0.13	0.49
female	6month3day	LRTIs	20211013	4.65	0.18	0.91
female	3month14day	LRTIs	20211013	3.28	0.11	0.93
male	4year	URTIs	20211013	15.50	3.08	2.12
male	2month14day	LRTIs	20211013	3.90	<0.07	0.25
male	1month25day	LRTIs	20211014	4.28	0.11	0.23
male	12year	LRTIs	20211015	9.24	1.19	0.87
male	3year7month	LRTIs	20211015	7.69	0.65	0.62
male	8month3day	LRTIs	20211015	3.41	0.08	0.57
male	3year9month	URTIs	20211015	14.50	2.29	1.48
female	1year10month	LRTIs	20211015	6.78	0.42	1.76
female	4year5month	URTIs	20211016	7.71	0.56	1.09
male	2year2month	LRTIs	20211016	4.42	0.90	0.51
female	5year9month	LRTIs	20211016	8.43	0.46	1.50
female	3year	LRTIs	20211016	7.60	0.31	1.27
female	3year7month	LRTIs	20211016	12.00	1.13	1.06
male	1year9month	LRTIs	20211016	6.75	0.43	0.72
male	1month16day	LRTIs	20211016	4.32	0.08	0.18
female	1year10month	URTIs	20211016	8.47	0.59	1.41
female	1month25day	LRTIs	20211017	4.38	<0.07	0.38
male	4year3month	LRTIs	20211017	7.17	0.76	0.98
male	3month13day	LRTIs	20211018	3.77	0.19	0.67
female	3year9month	LRTIs	20211018	6.85	0.54	0.98
female	11month11day	LRTIs	20211018	5.00	0.40	0.60
male	3year9month	LRTIs	20211018	9.63	1.37	1.42
male	4month23day	LRTIs	20211018	3.74	0.09	0.68
male	2year6month	LRTIs	20211018	7.46	0.45	1.33
male	4year6month	URTIs	20211018	7.32	1.50	1.09
male	3year6month	LRTIs	20211018	8.13	1.39	1.27
male	1year10month	LRTIs	20211018	8.25	0.50	0.87
female	4year	LRTIs	20211019	9.89	1.48	0.78
male	3year1month	URTIs	20211019	7.07	0.61	0.89
male	5month19day	LRTIs	20211019	1.11	<0.07	0.14
female	1month23day	LRTIs	20211019	4.70	<0.07	0.29
female	7month11day	LRTIs	20211020	4.98	0.38	0.78
female	4month10day	LRTIs	20211020	3.04	0.13	0.51
female	4year3month	LRTIs	20211020	8.15	1.08	1.52
male	8year1month	LRTIs	20211020	12.30	1.60	2.07
male	1year11month	LRTIs	20211020	5.69	0.56	0.55
male	1year3month	LRTIs	20211020	7.10	0.30	0.98
male	10month19day	LRTIs	20211020	5.92	0.49	0.60
female	1year1month	LRTIs	20211020	6.28	0.10	0.82
female	1year	LRTIs	20211020	5.98	0.45	1.01
male	2year8month	LRTIs	20211020	7.41	0.88	1.61
male	1year1month	URTIs	20211021	7.49	0.72	0.74
female	3year8month	LRTIs	20211021	10.70	2.40	2.39
male	8month2day	LRTIs	20211021	4.05	0.15	0.63
female	1year4month	LRTIs	20211021	7.83	0.49	1.15
female	1year	LRTIs	20211022	6.23	0.46	0.79
female	3year3month	URTIs	20211022	8.80	0.68	1.22
male	3year2month	URTIs	20211022	6.51	0.65	2.23
male	6year2month	LRTIs	20211022	9.44	0.39	1.12
female	3year7month	LRTIs	20211022	9.58	0.87	0.94
female	4year1month	LRTIs	20211022	7.35	0.83	1.50
female	2year11month	URTIs	20211023	6.67	0.87	1.65
female	1year9month	LRTIs	20211023	7.41	0.46	0.73
male	4month28day	LRTIs	20211023	1.81	0.08	0.49
female	2month29day	LRTIs	20211024	3.88	0.18	0.54
male	3month	LRTIs	20211024	3.54	0.08	0.44
female	1month20day	LRTIs	20211025	3.56	<0.07	0.20
male	8month28day	LRTIs	20211025	4.47	0.15	0.75
male	6year	URTIs	20211025	9.32	2.42	1.73
female	5month14day	LRTIs	20211025	1.56	0.12	0.36
male	12year	LRTIs	20211025	17.30	1.57	3.62
male	4year1month	LRTIs	20211026	6.49	0.98	1.37
female	8month2day	LRTIs	20211026	3.29	0.11	0.86
male	3year3month	LRTIs	20211026	7.64	0.76	0.97
female	3year11month	LRTIs	20211026	5.08	0.52	1.35
male	4month1day	LRTIs	20211026	2.82	0.15	0.61
female	3year3month	LRTIs	20211026	6.93	0.94	1.76
male	3year8month	LRTIs	20211027	6.00	0.66	1.53
female	3year9month	LRTIs	20211027	6.41	1.45	1.81
female	3year1month	URTIs	20211027	7.64	0.90	1.17
female	3year5month	LRTIs	20211027	8.41	1.16	2.69
male	11month23day	LRTIs	20211027	13.00	1.58	0.77
female	1year3month	LRTIs	20211027	9.50	0.43	0.83
female	3month14day	LRTIs	20211027	2.97	0.09	0.71
male	1year	LRTIs	20211027	5.34	0.18	0.58
male	3year8month	LRTIs	20211028	7.71	0.79	1.00
male	1year11month	LRTIs	20211028	9.85	0.39	1.30
male	8month22day	LRTIs	20211028	5.93	0.18	1.10
female	5year1month	LRTIs	20211029	7.45	0.92	1.61
male	3year10month	URTIs	20211030	9.92	0.69	1.00
male	3year5month	LRTIs	20211030	15.50	2.60	2.59
female	3year8month	LRTIs	20211030	10.80	0.60	2.25
male	3month29day	LRTIs	20211030	8.20	0.21	0.51
male	2month18day	LRTIs	20211101	1.21	0.07	0.33
female	1year11month	LRTIs	20211103	9.02	0.52	1.71
male	4month21day	LRTIs	20211104	5.56	0.36	1.21
male	3year	LRTIs	20211104	6.15	0.88	1.27
male	5year8month	LRTIs	20211104	9.48	0.77	0.94
female	4month18day	LRTIs	20211104	3.27	0.15	1.12
male	8year8month	LRTIs	20211105	10.20	1.23	1.35
male	1month8day	LRTIs	20211105	4.12	0.30	0.40
male	1year3month	LRTIs	20211105	7.23	0.61	1.63
male	1year9month	LRTIs	20211105	7.18	0.57	1.29
male	1year1month	LRTIs	20211106	5.35	0.36	1.44
female	3year4month	LRTIs	20211106	9.57	0.69	1.45
male	5year8month	URTIs	20211106	9.30	2.13	1.30
female	1year1month	LRTIs	20211106	6.30	0.26	1.53
male	1year6month	LRTIs	20211107	7.01	0.52	1.04
female	8year7month	LRTIs	20211108	8.97	1.65	1.18
male	7year4month	URTIs	20211108	11.40	1.56	0.79
female	4month17day	URTIs	20211109	8.56	0.28	0.73
female	1year6month	URTIs	20211109	6.16	0.42	0.81
female	1month29day	LRTIs	20211110	3.82	<0.07	0.45
male	2month21day	LRTIs	20211111	4.32	0.21	0.85
female	2month28day	LRTIs	20211111	1.24	0.09	0.29
female	3year10month	URTIs	20211111	9.72	1.83	1.56
male	9month19day	LRTIs	20211111	4.50	0.48	1.22
female	1year10month	URTIs	20211111	5.50	0.49	0.74
male	4month16day	URTIs	20211111	3.72	0.15	0.65
male	1month13day	LRTIs	20211112	3.45	0.10	0.44
male	2month21day	LRTIs	20211112	2.34	<0.07	0.60
female	3month3day	LRTIs	20211113	4.24	0.07	0.71
female	5month13day	LRTIs	20211113	6.37	0.12	0.71
male	1month2day	LRTIs	20211113	5.50	0.12	0.27
male	10month17day	LRTIs	20211113	8.30	0.18	0.65
male	1month27day	LRTIs	20211114	4.42	0.10	0.77
male	2month4day	LRTIs	20211116	2.80	0.11	0.50
female	1year3month	URTIs	20211118	6.08	0.38	0.99
male	8year1month	URTIs	20211118	11.60	3.57	1.12
male	2month19day	LRTIs	20211119	3.27	0.09	0.20
male	6year10month	LRTIs	20211119	6.08	1.07	2.01
female	3year8month	LRTIs	20211119	5.38	0.42	0.70
male	6month10day	LRTIs	20211120	4.08	0.28	0.77
female	1year1month	LRTIs	20211122	3.96	0.33	1.12
female	10month23day	LRTIs	20211122	5.76	0.45	1.20
male	1year7month	LRTIs	20211122	4.43	0.42	0.79
male	4year1month	LRTIs	20211123	10.20	0.78	1.23
female	1year2month	LRTIs	20211123	11.00	1.41	4.33
male	5year5month	URTIs	20211123	6.10	0.69	0.80
female	3month20day	LRTIs	20211124	2.52	0.10	0.44
male	4year6month	URTIs	20211126	9.88	2.74	1.66
male	2year5month	URTIs	20211126	6.51	0.72	1.05
male	10year	URTIs	20211126	8.54	1.85	1.36
male	3year4month	LRTIs	20211126	4.75	0.46	1.19
female	4year	URTIs	20211126	7.40	0.67	1.08
female	1month15day	LRTIs	20211126	5.43	0.08	0.43
male	9month4day	LRTIs	20211127	3.91	0.17	0.68
female	1year1month	LRTIs	20211127	7.53	0.23	0.68
male	4year5month	LRTIs	20211129	8.21	1.14	1.48
male	5month14day	LRTIs	20211129	2.93	0.11	0.31
male	3year9month	LRTIs	20211129	7.05	0.66	1.23
female	1year11month	URTIs	20211129	11.20	1.12	1.98
male	6year7month	LRTIs	20211130	9.38	2.69	1.50
female	2year11month	URTIs	20211130	9.26	0.47	1.04
female	1year6month	LRTIs	20211130	4.82	0.15	0.54
female	1month19day	LRTIs	20211202	4.08	0.07	0.37
male	5month26day	LRTIs	20211202	1.73	<0.07	0.60
male	4year2month	LRTIs	20211202	5.98	0.74	0.70
female	8year2month	LRTIs	20211202	7.72	1.01	1.11
male	1month6day	LRTIs	20211202	5.43	0.08	0.45
male	13year	URTIs	20211203	7.04	1.28	1.78
male	2month3day	LRTIs	20211203	3.70	0.09	0.30
male	6month15day	LRTIs	20211206	3.01	0.20	0.50
female	3month26day	LRTIs	20211206	2.75	<0.07	0.30
male	6year	URTIs	20211206	6.42	1.05	1.64
female	6year7month	LRTIs	20211206	7.45	1.07	1.39
female	11year9month	LRTIs	20211206	11.20	1.70	1.64
male	4year7month	URTIs	20211206	7.09	1.33	0.54
male	4year4month	LRTIs	20211206	10.80	1.42	2.17
male	3year8month	LRTIs	20211206	6.29	0.81	1.07
male	4year3month	LRTIs	20211207	7.67	0.98	1.35
male	1year11month	URTIs	20211207	6.30	0.83	0.58
male	6month30day	LRTIs	20211207	4.62	0.15	0.44
male	7year1month	URTIs	20211207	6.80	0.61	0.65
male	8month27day	LRTIs	20211208	3.34	0.11	0.47
male	4month23day	LRTIs	20211208	4.87	0.20	0.96
female	2year2month	LRTIs	20211208	6.66	0.45	0.88
female	2year6month	LRTIs	20211209	5.03	0.53	0.50
male	4year	URTIs	20211209	9.83	2.27	1.49
male	11year7month	URTIs	20211209	11.60	2.00	1.19
male	10year2month	LRTIs	20211210	6.37	0.80	1.22
male	4year4month	LRTIs	20211210	7.31	1.10	1.47
male	1month16day	LRTIs	20211211	4.58	<0.07	0.18
female	3year3month	LRTIs	20211211	7.56	0.61	1.09
male	1year	LRTIs	20211211	7.25	0.37	0.96
female	1year9month	URTIs	20211211	6.20	0.16	0.99
female	4year1month	LRTIs	20211213	4.24	0.39	1.92
male	3month2day	LRTIs	20211213	3.23	0.10	0.58
female	4year5month	LRTIs	20211213	10.40	1.24	2.22
male	4year1month	URTIs	20211213	7.91	1.73	2.05
female	5year7month	LRTIs	20211213	6.54	0.83	1.61
male	3year11month	LRTIs	20211213	7.16	0.87	1.03
male	1year8month	LRTIs	20211213	5.68	0.51	1.03
female	4year3month	LRTIs	20211214	5.70	0.31	0.98
female	2year6month	URTIs	20211214	6.00	0.42	0.71
male	4year7month	URTIs	20211215	8.13	0.89	1.53
male	2year5month	LRTIs	20211215	5.00	0.35	0.59
male	1year2month	LRTIs	20211215	6.13	0.98	1.06
male	3month20day	LRTIs	20211215	3.60	0.12	0.61
male	5year6month	URTIs	20211216	4.64	0.73	0.59
male	4year5month	LRTIs	20211216	9.30	1.58	1.10
male	1year7month	LRTIs	20211216	17.20	0.41	1.44
female	1year1month	LRTIs	20211216	5.62	0.32	0.98
female	6year2month	LRTIs	20211217	8.49	1.84	1.19
female	7year1month	LRTIs	20211217	8.13	0.85	1.48
male	3month10day	LRTIs	20211218	7.29	0.14	0.32
male	1year4month	LRTIs	20211218	5.02	0.37	0.95
male	3month14day	LRTIs	20211218	2.26	0.07	0.27
female	10month26day	LRTIs	20211219	5.23	0.09	0.71
female	3year4month	LRTIs	20211219	9.35	0.45	1.50
male	1month3day	LRTIs	20211220	6.42	0.11	2.29
female	3year6month	LRTIs	20211220	4.37	0.44	1.46
female	1month11day	LRTIs	20211220	5.11	0.19	0.47
female	8year9month	URTIs	20211220	9.95	0.94	2.42
male	2month14day	LRTIs	20211220	5.59	0.20	0.33
male	6month23day	LRTIs	20211221	2.99	0.13	0.46
male	2month7day	LRTIs	20211221	4.99	0.08	0.23
female	11month	LRTIs	20211222	4.46	0.24	0.90
male	9month13day	URTIs	20211222	7.65	0.49	1.93
male	5year8month	URTIs	20211223	6.61	0.62	0.59
female	3month9day	LRTIs	20211223	4.26	0.28	0.55
male	2year2month	URTIs	20211224	7.93	0.32	1.20
male	10month14day	LRTIs	20211224	5.83	0.36	0.90
male	5year	LRTIs	20211224	5.51	1.44	0.73
female	9year3month	URTIs	20211224	13.90	2.05	0.90
female	7month8day	LRTIs	20211224	3.43	0.37	0.66
male	6year10month	LRTIs	20211225	10.20	0.50	0.95
male	2month12day	LRTIs	20211225	8.71	0.49	0.78
male	1month17day	LRTIs	20211226	4.18	<0.07	0.25
female	8month23day	LRTIs	20211227	6.05	0.16	0.49
female	3year9month	LRTIs	20211227	10.00	1.04	2.40
female	5year7month	LRTIs	20211227	10.70	1.00	0.87
male	4year7month	URTIs	20211227	7.71	0.99	1.03
female	5month5day	LRTIs	20211228	3.67	0.17	0.38
male	10month3day	LRTIs	20211228	4.27	0.21	0.86
male	2month20day	LRTIs	20211228	3.39	0.12	0.26
female	7year11month	LRTIs	20211229	9.10	0.60	1.88
female	2year11month	URTIs	20211229	5.32	0.62	0.93
female	2month1day	LRTIs	20211229	3.66	<0.07	0.50
male	4month7day	LRTIs	20211229	2.47	<0.07	0.33
male	3year	LRTIs	20211230	5.23	0.66	1.47
male	1year3month	LRTIs	20211230	5.51	0.62	1.44
male	7month4day	LRTIs	20211230	2.79	0.15	0.58
female	5year2month	URTIs	20211230	8.08	0.92	1.26
female	10month2day	URTIs	20211230	5.42	0.23	0.88
female	4year	LRTIs	20211230	7.01	0.94	1.35
male	1year6month	LRTIs	20211231	6.99	0.25	0.85
male	6month13day	LRTIs	20211231	3.48	0.37	0.44
male	7year1month	URTIs	20211231	7.59	1.10	0.93
male	11month	LRTIs	20211231	4.75	0.30	0.35
male	9year4month	LRTIs	20211231	9.54	0.84	0.85
male	3month12day	LRTIs	20211231	2.65	<0.07	0.38
male	1year1month	LRTIs	20220102	3.83	0.20	0.59
male	1month20day	LRTIs	20220102	8.63	0.21	0.35
male	3year8month	LRTIs	20220102	5.95	0.61	1.00
female	5year1month	LRTIs	20220102	6.68	0.85	1.29
male	3month1day	URTIs	20220102	3.47	0.11	0.57
male	1year	LRTIs	20220102	2.81	0.19	0.66
male	3month14day	LRTIs	20220102	2.87	0.24	0.44
male	3year1month	URTIs	20220102	5.77	0.42	0.84
female	7month20day	LRTIs	20220102	2.64	0.20	0.34
female	1year3month	LRTIs	20220103	8.36	0.24	1.86
male	4year3month	LRTIs	20220103	8.05	1.13	1.21
male	3year8month	LRTIs	20220104	5.70	0.77	1.07
male	4month15day	LRTIs	20220104	3.75	<0.07	1.03
female	2month14day	LRTIs	20220104	3.60	0.17	0.25
male	2year3month	LRTIs	20220104	5.56	0.70	1.33
female	11month4day	LRTIs	20220104	5.93	0.26	1.71
male	9month26day	URTIs	20220104	5.09	0.27	0.44
female	4year1month	LRTIs	20220104	6.22	1.13	1.07
female	9month22day	LRTIs	20220104	4.90	0.62	0.81
male	1month13day	LRTIs	20220104	5.44	<0.07	0.31
male	6year7month	LRTIs	20220104	7.25	1.83	0.88
male	3year11month	URTIs	20220104	6.60	1.24	0.63
male	10year1month	URTIs	20220104	9.94	1.52	0.74
male	7year2month	URTIs	20220104	7.68	1.50	1.43
female	1year2month	URTIs	20220108	4.95	0.12	0.77
female	4year4month	LRTIs	20220108	9.32	0.66	0.69
male	10month20day	URTIs	20220108	2.64	0.12	0.63
female	4year4month	LRTIs	20220108	10.60	1.14	1.47
female	2month22day	LRTIs	20220108	3.42	0.08	0.62
female	7month5day	LRTIs	20220108	4.38	0.15	0.55
male	1year3month	LRTIs	20220108	5.54	0.32	1.10
female	4month28day	LRTIs	20220108	4.37	0.21	1.17
male	7year5month	LRTIs	20220108	7.88	1.28	1.21
male	1month28day	LRTIs	20220108	3.30	<0.07	0.42
male	10month22day	LRTIs	20220110	6.18	0.23	1.22
male	1year4month	LRTIs	20220110	3.76	0.23	1.32
female	9month5day	LRTIs	20220110	5.46	0.13	1.15
female	1year3month	LRTIs	20220110	5.18	0.35	1.52
female	4month8day	LRTIs	20220110	2.84	0.14	0.54
male	4year	LRTIs	20220110	6.69	1.02	0.85
male	4month13day	LRTIs	20220110	2.91	<0.07	0.67
male	2year11month	LRTIs	20220110	6.51	0.46	1.93
female	3year11month	LRTIs	20220110	7.49	1.20	1.34
male	1year10month	URTIs	20220110	6.81	0.76	1.57
female	4year3month	LRTIs	20220110	6.72	0.45	1.19
female	3year	LRTIs	20220110	8.63	0.73	0.90
female	3year7month	URTIs	20220110	6.93	0.89	1.34
male	1year	LRTIs	20220110	5.42	0.42	1.17
male	1month17day	LRTIs	20220110	3.50	<0.07	0.14
male	1year2month	LRTIs	20220110	4.22	0.20	1.10
female	1year1month	LRTIs	20220110	4.84	0.24	0.53
male	8month2day	LRTIs	20220110	4.83	0.23	1.11
male	2month1day	LRTIs	20220111	3.03	<0.07	0.46
male	3year11month	LRTIs	20220111	9.82	0.61	1.66
male	3year5month	URTIs	20220111	5.51	0.90	0.93
male	1year2month	LRTIs	20220111	4.25	0.41	1.20
male	5month15day	LRTIs	20220111	2.05	0.20	0.77
male	3year4month	LRTIs	20220111	5.28	0.44	1.60
male	1year3month	LRTIs	20220111	8.79	0.49	1.46
male	1year11month	URTIs	20220111	6.20	0.32	0.71
female	1year6month	LRTIs	20220111	6.57	0.26	0.64
male	2year11month	LRTIs	20220111	7.27	1.11	0.63
male	1year1month	URTIs	20220111	4.91	0.26	0.62
female	4year6month	LRTIs	20220115	5.29	0.66	2.02
female	1year2month	LRTIs	20220115	6.74	0.43	0.85
female	8month9day	LRTIs	20220115	6.50	0.44	0.95
male	3year1month	LRTIs	20220115	6.83	0.76	1.37
female	1year2month	LRTIs	20220115	7.21	0.40	1.59
male	3year1month	URTIs	20220115	9.18	0.67	1.30
male	29day19时	LRTIs	20220115	5.56	<0.07	0.29
female	4month16day	LRTIs	20220116	4.95	0.12	0.91
female	1year10month	LRTIs	20220117	7.92	0.42	0.79
female	1year9month	LRTIs	20220117	7.50	0.47	1.04
female	8month10day	LRTIs	20220117	7.18	0.19	0.77
male	1month25day	LRTIs	20220117	4.41	0.13	0.32
female	7month7day	LRTIs	20220117	2.32	0.10	0.34
female	3month7day	LRTIs	20220117	2.65	0.14	0.29
male	9month13day	LRTIs	20220117	6.12	0.41	0.90
female	1year11month	LRTIs	20220117	6.53	0.21	0.68
female	1year10month	LRTIs	20220117	5.77	0.83	1.26
female	2month24day	LRTIs	20220117	4.76	0.14	0.82
male	4year4month	LRTIs	20220117	10.30	1.19	1.37
male	1year3month	LRTIs	20220117	10.30	1.05	3.06
female	1year6month	LRTIs	20220117	7.83	0.64	1.04
female	5month3day	LRTIs	20220117	4.48	0.21	1.43
female	10month17day	LRTIs	20220117	6.87	0.13	0.42
male	2month21day	LRTIs	20220117	3.05	0.11	0.21
male	3year3month	LRTIs	20220117	6.27	0.82	1.37
female	2month7day	LRTIs	20220117	2.84	<0.07	0.19
female	10month26day	URTIs	20220117	4.08	0.08	0.50
female	6month29day	LRTIs	20220118	10.40	0.41	1.55
female	1year10month	LRTIs	20220118	5.13	0.35	1.70
male	3month	LRTIs	20220118	2.74	0.09	0.47
male	3year10month	LRTIs	20220119	4.41	0.87	1.34
female	4year6month	LRTIs	20220119	8.16	1.79	1.23
female	1year11month	LRTIs	20220119	5.30	0.24	0.84
female	2year1month	LRTIs	20220119	4.58	0.10	0.74
male	13year	URTIs	20220119	10.50	2.23	4.81
male	3year10month	LRTIs	20220119	10.60	1.32	0.87
female	3year	LRTIs	20220119	5.61	0.28	1.06
male	3year9month	URTIs	20220119	7.14	0.58	1.22
female	1year1month	URTIs	20220119	3.36	0.19	0.79
male	2year5month	LRTIs	20220119	11.60	0.41	1.19
female	1year6month	LRTIs	20220119	4.38	0.26	0.82
male	1year1month	LRTIs	20220119	6.37	0.53	0.80
male	4year3month	LRTIs	20220120	6.82	0.41	0.66
female	1year5month	LRTIs	20220120	7.60	0.18	0.69
male	5month27day	LRTIs	20220120	2.75	0.07	0.28
female	1year1month	LRTIs	20220120	4.59	0.25	0.56
male	5year11month	LRTIs	20220120	7.15	0.65	1.21
female	2year5month	URTIs	20220121	4.17	0.19	0.65
male	3month6day	LRTIs	20220121	3.02	0.13	0.50
male	1year8month	URTIs	20220121	4.45	0.33	0.96
female	2year2month	LRTIs	20220121	3.81	0.46	0.66
male	2year9month	LRTIs	20220121	7.99	1.62	1.47
female	7month16day	LRTIs	20220121	3.40	0.25	0.48
female	1year	LRTIs	20220121	6.69	0.29	1.09
male	2year10month	LRTIs	20220121	8.02	0.61	0.74
female	1year5month	LRTIs	20220121	5.65	0.37	1.07
male	5year	LRTIs	20220121	8.89	1.19	0.84
female	10month1day	LRTIs	20220122	6.21	0.09	1.03
female	4month13day	LRTIs	20220122	4.25	0.26	0.54
male	6month3day	URTIs	20220122	2.42	0.07	0.42
female	11month28day	URTIs	20220122	4.56	0.19	0.61
male	1year3month	LRTIs	20220122	3.43	0.41	0.56
male	7month	LRTIs	20220122	4.07	0.15	0.64
female	1month21day	LRTIs	20220122	3.25	<0.07	0.26
female	3year3month	LRTIs	20220122	5.54	0.41	0.93
female	7month18day	LRTIs	20220122	4.01	0.32	1.05
female	8month20day	LRTIs	20220122	3.70	0.18	0.82
male	1year	LRTIs	20220122	4.69	0.22	0.82
male	3month1day	LRTIs	20220122	3.03	0.19	0.35
female	1year2month	LRTIs	20220123	4.03	0.14	0.75
male	5year1month	URTIs	20220123	12.70	1.62	2.41
female	1year2month	LRTIs	20220123	3.98	0.23	0.46
male	11month18day	LRTIs	20220123	4.72	0.49	1.45
female	3year8month	URTIs	20220122	5.36	0.31	0.90
male	5year10month	URTIs	20220123	8.28	0.79	0.95
female	3year8month	LRTIs	20220123	7.12	0.75	1.31
female	9month6day	LRTIs	20220123	3.65	0.13	0.46
female	2month4day	LRTIs	20220123	3.28	0.10	0.32
male	3year3month	URTIs	20220123	7.74	0.30	1.00
female	1year11month	URTIs	20220123	6.53	0.37	0.95
male	3month18day	LRTIs	20220123	3.74	0.10	0.52
male	1year	LRTIs	20220123	5.65	0.38	1.00
male	1year6month	URTIs	20220123	5.20	0.17	0.70
male	8month11day	LRTIs	20220123	8.75	<0.07	1.43
male	2month8day	LRTIs	20220123	3.15	0.18	0.30
female	1year3month	LRTIs	20220123	4.48	0.37	0.86
male	1year7month	URTIs	20220124	9.63	0.35	1.28
male	2year4month	LRTIs	20220124	5.58	0.28	0.71
male	1year5month	LRTIs	20220124	9.42	0.71	1.52
male	1year5month	LRTIs	20220124	5.03	0.24	0.63
male	12year	LRTIs	20220124	7.40	1.34	0.83
male	2year11month	LRTIs	20220124	5.58	0.52	1.02
male	1year4month	LRTIs	20220124	5.24	0.28	1.25
male	2year2month	LRTIs	20220124	5.46	0.65	0.82
male	1year5month	URTIs	20220124	6.98	0.39	0.88
male	3year2month	LRTIs	20220124	4.81	0.81	0.83
male	1month14day	LRTIs	20220124	3.61	0.06	0.21
female	10month1day	LRTIs	20220124	3.86	0.21	0.90
female	2month4day	LRTIs	20220124	3.77	0.06	0.47
male	7month29day	LRTIs	20220124	4.18	0.31	0.59
female	3year3month	LRTIs	20220125	8.39	0.63	1.71
male	3year10month	LRTIs	20220125	7.44	0.64	1.25
female	1year5month	LRTIs	20220125	5.79	0.33	0.85
male	5year8month	LRTIs	20220125	12.80	0.82	0.71
male	4year	LRTIs	20220125	6.90	0.95	0.64
male	8month19day	LRTIs	20220125	2.41	0.16	0.57
male	1year2month	LRTIs	20220125	4.13	0.19	1.05
male	2year5month	LRTIs	20220125	8.00	0.72	1.17
male	2year	LRTIs	20220125	5.80	0.41	1.14
male	11month21day	LRTIs	20220125	8.16	0.13	0.87
female	1year3month	URTIs	20220125	4.79	0.26	0.77
female	6year6month	LRTIs	20220126	6.00	0.58	0.58
male	4year9month	LRTIs	20220126	6.88	0.56	0.71
male	9month23day	LRTIs	20220126	3.30	0.33	1.13
female	3year2month	LRTIs	20220126	5.94	0.42	1.24
male	7month1day	LRTIs	20220126	8.33	0.26	1.01
male	1year3month	URTIs	20220127	3.76	0.25	0.51
male	1year7month	LRTIs	20220127	5.05	0.45	0.83
male	1year	URTIs	20220127	6.44	0.81	0.95
male	5month18day	LRTIs	20220127	8.77	0.09	0.49
male	2year3month	LRTIs	20220127	4.68	0.52	1.01
male	1year2month	LRTIs	20220127	4.32	0.47	1.05
male	7month2day	LRTIs	20220127	5.43	0.29	1.08
male	7month9day	LRTIs	20220127	4.10	0.13	0.63
female	6year2month	URTIs	20220127	10.90	1.50	0.86
female	3year1month	URTIs	20220127	11.50	0.98	0.68
male	2month24day	LRTIs	20220127	2.96	<0.07	0.20
female	2year1month	LRTIs	20220127	6.72	0.82	0.79
male	1year3month	URTIs	20220128	9.11	<0.07	0.67
female	2month24day	LRTIs	20220128	3.80	0.08	0.38
female	3year9month	LRTIs	20220128	5.74	0.55	2.17
male	1year8month	LRTIs	20220128	6.15	0.26	0.95
female	1year9month	URTIs	20220128	8.54	0.21	0.75
female	3month24day	LRTIs	20220129	2.44	0.12	0.63
male	2month13day	LRTIs	20220129	2.92	<0.07	0.27
female	1year1month	LRTIs	20220129	5.26	0.23	0.78
female	4month28day	URTIs	20220129	2.43	<0.07	0.40
male	3year10month	LRTIs	20220129	8.05	0.53	0.72
female	9year3month	LRTIs	20220130	6.78	1.07	0.98
female	4year1month	URTIs	20220130	7.03	0.77	1.11
female	2year1month	LRTIs	20220130	6.68	0.40	1.42
female	1year11month	LRTIs	20220130	7.41	0.61	1.67
male	2month30day	LRTIs	20220130	4.29	0.12	0.64
male	1year11month	LRTIs	20220130	7.24	0.39	2.01
female	3month19day	LRTIs	20220130	3.94	0.19	1.44
male	2year10month	LRTIs	20220130	5.05	0.46	0.64
male	11month6day	LRTIs	20220130	4.94	0.43	0.81
male	1year4month	LRTIs	20220130	4.25	0.12	0.64
female	2month10day	LRTIs	20220130	3.21	0.08	0.50
male	4year2month	LRTIs	20220130	6.45	0.68	0.83
female	2month27day	LRTIs	20220130	3.44	0.16	0.94
male	3month15day	LRTIs	20220130	4.96	0.29	1.05
male	6month7day	LRTIs	20220201	3.61	0.20	0.74
male	4year7month	LRTIs	20220201	4.91	0.50	0.64
male	1year	LRTIs	20220201	5.89	0.25	0.61
male	1year2month	LRTIs	20220201	5.07	0.32	0.74
female	3year7month	LRTIs	20220201	9.10	0.98	1.50
male	10month4day	LRTIs	20220201	2.58	0.15	0.44
male	7month4day	LRTIs	20220201	2.80	0.27	0.48
male	1year3month	URTIs	20220201	6.08	0.20	0.79
female	2year3month	LRTIs	20220201	9.28	0.60	1.58
female	1month23day	LRTIs	20220201	4.53	<0.07	0.22
male	3year9month	URTIs	20220202	7.03	0.68	1.13
male	2year1month	LRTIs	20220202	4.67	0.40	0.86
male	3month22day	LRTIs	20220202	9.71	0.08	0.65
male	1year6month	LRTIs	20220202	3.39	0.19	0.45
male	1year2month	LRTIs	20220202	3.74	0.22	0.72
female	7month19day	LRTIs	20220203	2.65	0.12	0.40
male	2year	LRTIs	20220203	7.74	0.80	1.56
female	2year4month	URTIs	20220203	5.16	0.29	1.10
female	10month17day	LRTIs	20220205	6.23	0.23	0.65
male	3month25day	LRTIs	20220205	3.06	0.22	0.57
male	4month18day	LRTIs	20220205	4.53	0.18	0.64
female	2month24day	LRTIs	20220205	3.25	0.14	0.78
male	2year4month	URTIs	20220205	3.55	0.19	0.60
male	1year1month	URTIs	20220205	4.29	0.29	0.95
female	2year2month	LRTIs	20220205	4.30	0.29	0.87
male	2month28day	LRTIs	20220205	3.13	0.13	0.49
female	4month4day	LRTIs	20220205	2.35	0.11	0.48
male	4month9day	LRTIs	20220205	2.46	<0.07	0.64
male	4year3month	URTIs	20220207	9.17	0.12	0.73
male	1year9month	LRTIs	20220207	9.31	0.78	0.40
male	1year5month	URTIs	20220207	6.87	0.27	0.67
male	6month11day	LRTIs	20220207	3.56	0.25	0.73
female	3month11day	LRTIs	20220207	3.83	0.13	0.48
male	2month26day	LRTIs	20220207	2.28	0.07	0.34
male	6month12day	LRTIs	20220208	3.59	0.29	0.79
male	3month15day	LRTIs	20220208	2.84	0.11	0.51
female	2month8day	LRTIs	20220208	2.35	<0.07	0.36
male	1year1month	LRTIs	20220208	3.11	0.39	0.79
female	4year4month	LRTIs	20220208	4.43	0.37	0.97
male	7year3month	LRTIs	20220208	21.10	0.07	0.93
male	6year1month	LRTIs	20220208	9.60	2.18	0.62
female	8month26day	LRTIs	20220209	7.87	0.85	0.93
male	3year1month	URTIs	20220209	5.41	0.62	0.54
male	3month18day	LRTIs	20220209	3.29	0.17	0.57
male	2year3month	LRTIs	20220209	5.71	0.35	1.42
female	4year2month	URTIs	20220209	10.00	0.99	1.33
male	2month2day	LRTIs	20220209	2.55	<0.07	0.25
female	1year10month	URTIs	20220209	8.93	0.45	1.68
female	4year8month	LRTIs	20220210	5.05	1.10	1.59
female	2month10day	LRTIs	20220210	3.48	0.08	0.37
male	3year2month	LRTIs	20220210	9.04	0.76	0.70
male	9month23day	LRTIs	20220210	4.94	0.37	1.05
male	5month2day	LRTIs	20220210	5.95	0.13	0.46
male	2year4month	URTIs	20220210	8.33	1.10	0.92
male	3month25day	LRTIs	20220210	2.15	0.18	0.56
male	10month17day	LRTIs	20220210	8.34	0.98	0.97
male	2year5month	URTIs	20220211	10.90	0.93	0.91
female	1year5month	URTIs	20220211	6.35	0.28	0.66
female	3year2month	LRTIs	20220211	7.33	0.55	1.15
male	1year	LRTIs	20220211	3.94	0.19	0.64
male	2year1month	URTIs	20220211	2.69	0.12	0.70
female	1month22day	LRTIs	20220211	7.93	0.14	0.41
female	3year9month	LRTIs	20220211	8.51	0.80	2.61
female	6month15day	LRTIs	20220211	3.95	0.21	0.87
male	2month18day	LRTIs	20220211	3.92	0.11	0.35
male	11month16day	LRTIs	20220212	4.75	0.22	0.44
male	1year9month	LRTIs	20220212	5.96	0.11	0.42
female	5year4month	LRTIs	20220212	5.80	0.39	0.72
male	1year3month	LRTIs	20220212	5.33	0.49	1.47
male	4month5day	LRTIs	20220212	2.42	0.09	0.52
female	1year5month	LRTIs	20220212	9.02	0.43	1.07
male	1year5month	LRTIs	20220212	3.79	0.22	0.60
male	5month10day	LRTIs	20220212	2.24	0.11	0.41
male	2month21day	LRTIs	20220212	2.78	<0.07	0.32
male	2year2month	LRTIs	20220212	3.87	0.15	1.29
female	12year	URTIs	20220214	8.82	1.86	2.06
female	1month27day	LRTIs	20220214	3.98	0.13	0.56
male	2month22day	LRTIs	20220214	3.72	0.07	0.19
male	8month21day	LRTIs	20220214	3.55	0.27	0.97
female	2month18day	LRTIs	20220214	4.40	0.14	0.48
male	1month16day	LRTIs	20220214	1.97	<0.07	0.25
female	2year4month	LRTIs	20220214	6.37	0.39	1.03
male	2year4month	URTIs	20220214	3.30	0.46	1.25
male	4month	LRTIs	20220214	2.62	0.09	0.61
male	1year2month	URTIs	20220214	5.14	0.29	0.63
male	4year7month	URTIs	20220215	10.20	0.59	0.93
female	6year11month	LRTIs	20220215	9.47	0.89	1.30
male	3year4month	URTIs	20220215	8.88	1.41	1.70
male	1year	LRTIs	20220215	5.84	0.50	1.17
female	3year8month	LRTIs	20220215	5.00	0.46	1.06
male	2month20day	LRTIs	20220215	4.30	0.09	0.47
female	1year	URTIs	20220215	3.22	0.13	1.14
male	2month8day	LRTIs	20220215	9.20	0.08	0.85
female	1year5month	LRTIs	20220215	5.47	0.27	0.45
female	1year6month	URTIs	20220215	4.60	0.39	1.22
female	2year8month	LRTIs	20220215	8.69	0.50	1.86
male	8month17day	LRTIs	20220215	10.70	0.22	0.28
male	1year4month	URTIs	20220215	4.44	0.20	0.84
female	10month25day	URTIs	20220215	4.54	0.26	0.64
male	9month15day	LRTIs	20220216	3.64	0.18	0.94
female	2year5month	URTIs	20220216	5.25	0.48	1.28
female	4year8month	LRTIs	20220216	8.23	1.92	0.75
male	2year8month	URTIs	20220216	7.69	0.43	1.27
male	8month20day	LRTIs	20220216	5.10	0.38	0.69
female	6month22day	LRTIs	20220216	2.14	<0.07	0.59
male	1month30day	LRTIs	20220217	4.08	0.21	0.31
male	2year6month	LRTIs	20220217	5.31	0.36	0.82
female	7year2month	LRTIs	20220217	8.95	1.28	1.29
male	1year	LRTIs	20220217	6.06	0.23	0.68
male	11month22day	LRTIs	20220217	3.76	0.21	0.73
male	8month27day	LRTIs	20220218	2.83	0.25	0.50
male	2year4month	LRTIs	20220218	5.71	0.64	0.80
male	2year1month	LRTIs	20220218	4.80	0.41	1.55
male	2month2day	LRTIs	20220218	7.50	0.12	0.39
male	9month28day	LRTIs	20220219	2.76	0.13	0.29
female	3year1month	LRTIs	20220219	8.80	1.24	1.64
male	2year9month	LRTIs	20220221	5.46	0.79	1.47
male	3year3month	LRTIs	20220221	8.20	1.10	1.44
female	10month	LRTIs	20220221	4.61	0.14	0.60
male	2month29day	LRTIs	20220221	7.80	0.09	0.15
male	3year2month	URTIs	20220221	8.02	0.72	0.98
male	4month7day	URTIs	20220221	2.65	<0.07	0.17
male	1year	LRTIs	20220221	3.03	0.28	0.86
male	1year4month	LRTIs	20220221	4.47	0.20	0.75
female	6year6month	LRTIs	20220221	8.18	1.22	0.88
male	5year	URTIs	20220221	6.28	0.91	0.99
male	1year6month	LRTIs	20220221	4.01	0.27	0.63
female	9month21day	LRTIs	20220221	3.63	0.13	1.05
female	4year1month	LRTIs	20220221	11.00	1.33	1.92
female	1year5month	URTIs	20220222	6.24	0.18	0.83
male	1year2month	URTIs	20220222	7.11	0.57	1.25
male	3year2month	LRTIs	20220223	5.24	0.70	0.76
male	1year4month	LRTIs	20220223	5.65	0.47	0.60
male	2year4month	LRTIs	20220223	7.05	0.64	0.69
male	1year3month	LRTIs	20220223	4.00	0.33	0.96
male	4month23day	LRTIs	20220223	4.94	0.22	0.49
female	6month4day	LRTIs	20220223	6.94	1.09	0.94
female	4year8month	URTIs	20220223	13.00	1.03	2.15
female	1year5month	LRTIs	20220223	6.95	0.39	1.43
male	1year3month	URTIs	20220223	4.53	0.17	0.40
male	1year9month	URTIs	20220223	4.46	0.20	0.65
female	5month18day	LRTIs	20220223	2.88	0.08	0.93
male	8month7day	LRTIs	20220223	3.40	0.16	0.44
male	1year3month	URTIs	20220223	5.26	0.23	0.41
male	5year3month	URTIs	20220224	10.20	1.35	1.95
female	2month29day	LRTIs	20220224	2.31	<0.07	0.28
male	1year11month	LRTIs	20220224	5.84	0.30	0.50
male	4month18day	LRTIs	20220224	2.21	<0.07	0.44
male	1year2month	URTIs	20220224	4.99	0.25	0.99
female	2year5month	URTIs	20220224	7.68	0.65	1.90
female	4year3month	LRTIs	20220224	7.54	0.67	0.91
male	5year3month	LRTIs	20220225	8.46	1.47	3.61
female	8year10month	LRTIs	20220225	8.43	1.10	1.35
male	4year3month	URTIs	20220225	7.17	1.16	1.71
male	9month29day	LRTIs	20220225	4.86	0.41	0.63
female	3year4month	LRTIs	20220225	6.68	0.42	0.85
female	9month16day	URTIs	20220225	2.02	0.09	0.73
male	1year7month	URTIs	20220226	5.36	0.82	1.59
male	10month27day	LRTIs	20220226	3.94	0.28	1.02
female	1year	URTIs	20220226	4.30	0.30	0.52
male	1year2month	LRTIs	20220226	6.59	0.29	0.62
female	10month	LRTIs	20220226	4.29	0.24	0.76
male	8year6month	LRTIs	20220226	9.16	3.14	1.82
male	1year6month	LRTIs	20220228	4.42	0.25	0.97
female	3year1month	URTIs	20220228	4.73	0.57	1.58
male	1year4month	LRTIs	20220228	5.37	0.25	0.66
female	1year6month	URTIs	20220228	5.46	0.29	1.17
male	2month25day	LRTIs	20220228	3.17	0.11	0.40
female	5year2month	LRTIs	20220228	6.55	0.58	0.71
male	10month29day	URTIs	20220228	3.60	0.21	0.50
male	1month27day	URTIs	20220228	2.94	0.07	0.31
female	1year2month	LRTIs	20220228	5.89	0.50	1.06
male	1year5month	LRTIs	20220228	3.91	0.20	0.61
female	5month2day	LRTIs	20220228	2.35	0.07	0.43
female	1month4day	LRTIs	20220228	5.39	<0.07	0.16
male	5year9month	LRTIs	20220228	8.95	0.69	1.19
female	2year1month	URTIs	20220228	14.90	1.57	3.34
female	2year1month	LRTIs	20220301	12.80	0.93	2.38
male	1year6month	LRTIs	20220301	7.72	0.74	1.34
male	9month29day	LRTIs	20220301	10.10	3.24	1.14
female	7year2month	LRTIs	20220302	7.48	1.66	2.07
female	9year1month	URTIs	20220302	10.60	1.01	0.91
female	2year3month	URTIs	20220302	9.09	0.77	1.40
female	4year7month	LRTIs	20220302	7.33	0.47	2.07
male	6month24day	URTIs	20220302	5.49	0.18	0.70
male	3year8month	URTIs	20220302	6.44	1.36	0.93
male	5month6day	LRTIs	20220302	4.32	0.18	0.58
female	1year1month	LRTIs	20220302	4.46	0.29	1.08
male	5year8month	LRTIs	20220302	6.39	0.72	0.69
male	3month22day	LRTIs	20220303	1.25	0.09	0.35
male	1year7month	LRTIs	20220303	6.65	0.25	0.63
female	10year8month	LRTIs	20220303	8.09	0.93	1.96
female	7month8day	LRTIs	20220303	3.97	0.18	0.53
male	1year6month	LRTIs	20220303	6.84	0.42	0.87
male	4year6month	URTIs	20220303	4.67	0.72	2.28
male	3month22day	LRTIs	20220303	1.05	0.08	0.84
female	2month2day	LRTIs	20220303	5.45	0.27	0.38
male	2year5month	LRTIs	20220303	10.60	0.24	0.87
male	2year7month	URTIs	20220303	6.61	0.27	0.94
male	1year1month	LRTIs	20220304	6.87	0.25	0.85
male	4month1day	LRTIs	20220304	2.81	<0.07	0.35
female	11month21day	LRTIs	20220304	8.46	<0.07	0.55
female	1year2month	LRTIs	20220304	8.83	0.70	0.95
female	4year4month	LRTIs	20220304	12.80	0.94	2.50
female	2month13day	LRTIs	20220304	3.89	<0.07	0.21
male	2year9month	LRTIs	20220305	6.36	0.45	1.14
male	9month10day	LRTIs	20220305	3.33	0.21	0.88
male	3year	LRTIs	20220305	4.30	0.48	1.19
male	11month7day	LRTIs	20220305	3.41	0.19	0.82
male	2year3month	URTIs	20220306	4.16	0.21	0.56
male	4year6month	LRTIs	20220306	8.49	1.09	0.81
male	3month28day	LRTIs	20220306	2.14	<0.07	0.29
female	4year4month	LRTIs	20220306	6.92	0.61	1.36
female	8year11month	LRTIs	20220307	4.95	1.18	1.18
female	9year10month	URTIs	20220307	8.87	0.85	3.08
male	2year	LRTIs	20220307	7.95	0.60	0.92
female	4year3month	LRTIs	20220307	4.48	0.49	0.78
female	3year3month	LRTIs	20220307	7.97	0.48	1.51
female	5year2month	LRTIs	20220307	10.90	0.74	1.01
female	4year8month	LRTIs	20220307	8.58	0.62	0.91
male	1year7month	LRTIs	20220307	5.67	0.14	0.68
male	12year	URTIs	20220307	6.30	1.18	1.12
female	2month	LRTIs	20220307	3.29	<0.07	0.29
male	3year2month	URTIs	20220307	5.84	0.92	1.45
female	1year2month	URTIs	20220307	4.64	0.24	1.17
female	5year2month	LRTIs	20220307	4.42	0.43	1.51
female	5year2month	LRTIs	20220307	7.84	0.58	0.88
male	4month21day	LRTIs	20220307	2.67	0.10	0.58
male	4year1month	LRTIs	20220307	4.67	0.43	0.58
female	1year4month	LRTIs	20220307	8.07	0.62	1.74
female	3year4month	LRTIs	20220307	5.25	0.30	1.04
female	3month23day	LRTIs	20220307	2.93	<0.07	0.48
female	4month26day	LRTIs	20220308	6.87	0.31	1.02
male	6month11day	LRTIs	20220308	4.27	0.48	1.17
male	4month29day	LRTIs	20220308	4.13	0.23	0.86
female	5year11month	URTIs	20220308	7.84	0.46	1.66
female	4year8month	URTIs	20220308	10.60	1.01	2.14
female	5year2month	LRTIs	20220308	7.66	1.28	1.78
male	4year3month	LRTIs	20220308	9.03	0.76	0.68
male	11month15day	URTIs	20220308	6.48	0.34	0.50
male	1year5month	LRTIs	20220309	7.06	0.82	1.43
female	5year4month	LRTIs	20220309	8.88	0.80	1.33
female	1year8month	LRTIs	20220309	6.73	0.60	1.26
male	2year3month	URTIs	20220309	7.13	0.60	0.68
male	2year10month	URTIs	20220309	7.02	1.39	2.04
male	3year	LRTIs	20220309	5.56	0.31	1.49
female	2month11day	LRTIs	20220309	3.51	0.16	0.27
female	2year6month	LRTIs	20220309	4.76	0.26	0.72
male	2year	LRTIs	20220309	5.57	0.48	0.99
female	1year4month	LRTIs	20220309	6.21	0.43	0.96
male	2month2day	LRTIs	20220309	5.10	0.38	0.21
female	3month7day	LRTIs	20220309	3.71	0.15	1.18
female	1year2month	LRTIs	20220309	4.99	0.16	0.72
female	2month16day	LRTIs	20220309	4.40	<0.07	0.50
male	2month23day	LRTIs	20220310	4.06	0.07	0.49
female	1year6month	LRTIs	20220310	5.69	0.43	1.21
male	5year	LRTIs	20220310	10.10	0.60	0.61
female	1year3month	URTIs	20220310	7.63	0.44	0.77
female	4year6month	URTIs	20220310	6.58	0.71	1.12
female	5year	URTIs	20220310	6.89	0.98	0.60
male	2year10month	LRTIs	20220310	7.31	0.77	0.88
female	8year1month	LRTIs	20220310	7.33	0.80	1.44
female	5year8month	LRTIs	20220310	10.60	1.12	1.59
male	2year1month	LRTIs	20220310	5.67	0.48	0.98
female	3year10month	URTIs	20220310	9.10	0.96	1.18
male	8year	URTIs	20220311	11.70	2.31	0.87
male	1month13day	LRTIs	20220311	3.12	<0.07	0.31
male	1year1month	LRTIs	20220311	5.93	0.49	0.92
male	6year8month	URTIs	20220311	10.90	1.23	1.53
female	4month1day	LRTIs	20220311	3.96	0.12	0.79
male	1year1month	LRTIs	20220311	5.94	0.49	1.03
female	1year11month	LRTIs	20220311	5.78	0.37	1.09
female	2year7month	LRTIs	20220311	6.08	0.48	1.45
female	10month10day	LRTIs	20220311	4.60	0.23	0.59
male	4month2day	LRTIs	20220311	2.87	0.13	0.50
female	4year5month	LRTIs	20220312	5.68	1.03	0.91
female	3year10month	LRTIs	20220312	6.47	0.78	1.34
male	3year	URTIs	20220312	8.81	1.14	1.42
female	10year6month	LRTIs	20220312	11.80	0.95	1.33
male	3year7month	LRTIs	20220312	7.62	1.11	0.97
female	6year10month	LRTIs	20220312	9.78	0.92	1.79
male	5month28day	LRTIs	20220312	3.23	0.19	0.49
male	5year3month	URTIs	20220312	9.10	0.66	1.14
male	5year1month	URTIs	20220312	5.37	0.74	0.83
male	1year6month	LRTIs	20220312	4.89	0.44	1.19
male	2year4month	URTIs	20220313	4.47	0.39	1.13
female	6month25day	LRTIs	20220313	4.58	0.16	0.92
male	11month30day	URTIs	20220313	4.48	0.20	0.84
male	7month18day	LRTIs	20220313	2.06	0.22	0.58
male	2year2month	LRTIs	20220314	6.03	0.69	0.96
female	5month15day	LRTIs	20220314	4.61	0.12	0.72
male	6year1month	URTIs	20220314	11.10	1.49	0.78
male	1year	LRTIs	20220314	5.01	0.28	1.00
female	5year1month	URTIs	20220314	7.64	0.51	0.99
male	3year3month	LRTIs	20220314	4.76	0.52	0.92
male	8month6day	LRTIs	20220314	4.57	0.16	1.39
male	7year10month	URTIs	20220314	7.89	0.81	1.04
male	2year4month	URTIs	20220314	4.05	0.22	0.62
male	3year10month	LRTIs	20220314	5.54	0.82	0.65
male	3year8month	LRTIs	20220315	10.60	1.28	2.02
male	1year6month	LRTIs	20220315	6.65	0.14	1.31
male	1month21day	LRTIs	20220315	5.34	0.19	0.50
female	1month15day	LRTIs	20220315	4.72	0.07	0.37
female	6month5day	LRTIs	20220315	2.46	0.11	0.70
male	2month3day	LRTIs	20220315	4.60	0.09	0.64
female	5month18day	LRTIs	20220316	1.89	0.09	0.42
male	1month19day	LRTIs	20220316	4.12	0.08	0.28
female	8month22day	LRTIs	20220316	3.59	<0.07	0.75
male	1year1month	LRTIs	20220316	3.83	0.10	0.74
male	8month1day	URTIs	20220316	3.47	0.13	0.60
female	4month9day	LRTIs	20220316	2.00	<0.07	0.26
female	6month25day	LRTIs	20220316	3.09	0.17	0.44
male	2month26day	LRTIs	20220316	1.78	0.19	0.21
male	5year2month	LRTIs	20220316	6.12	0.56	0.82
female	3year3month	URTIs	20220316	7.47	0.41	0.93
male	4month8day	LRTIs	20220316	3.43	0.23	0.36
male	7year6month	LRTIs	20220316	6.16	0.44	0.59
female	6month14day	LRTIs	20220316	3.66	0.25	0.48
male	3year5month	LRTIs	20220317	6.83	1.11	1.40
male	4year11month	LRTIs	20220317	6.17	0.54	1.30
male	3month15day	LRTIs	20220317	2.29	0.14	0.34
male	5year6month	LRTIs	20220317	6.46	1.21	0.93
male	2year6month	LRTIs	20220317	8.04	0.20	1.74
female	1year8month	LRTIs	20220317	7.61	0.42	1.36
male	2year8month	LRTIs	20220317	5.76	0.44	1.28
female	1year2month	LRTIs	20220317	4.76	0.41	0.97
male	4month15day	LRTIs	20220317	2.34	0.12	0.32
male	2year3month	LRTIs	20220317	14.70	0.54	0.87
male	8month11day	LRTIs	20220318	4.82	0.25	0.72
female	3year8month	LRTIs	20220318	8.55	0.68	1.24
male	4year	LRTIs	20220318	6.34	0.73	0.77
male	3year	LRTIs	20220318	8.70	0.52	0.57
female	2month13day	LRTIs	20220318	2.97	0.26	0.29
female	2month29day	LRTIs	20220318	2.81	<0.07	0.52
male	9year9month	LRTIs	20220319	8.33	1.81	0.66
male	2month6day	LRTIs	20220319	3.25	<0.07	0.23
female	2month6day	LRTIs	20220319	3.40	0.20	0.37
male	3year11month	LRTIs	20220319	9.00	1.44	1.58
male	1year9month	LRTIs	20220319	5.82	0.22	0.61
male	1year9month	LRTIs	20220320	5.68	0.49	1.15
female	2year6month	LRTIs	20220321	5.66	0.43	0.52
male	2year5month	LRTIs	20220321	7.05	0.81	1.91
male	10month22day	LRTIs	20220321	6.75	0.28	0.87
female	4month27day	LRTIs	20220321	6.35	0.36	0.68
female	6month12day	LRTIs	20220321	3.78	0.13	0.59
female	2year2month	LRTIs	20220321	7.89	0.29	1.23
male	2month5day	LRTIs	20220321	3.83	0.07	0.40
male	7month21day	LRTIs	20220321	8.11	0.43	0.93
female	1year5month	LRTIs	20220321	4.44	0.24	0.75
male	1year	LRTIs	20220321	5.48	0.31	0.67
male	1year2month	URTIs	20220321	3.46	0.19	0.53
female	5month10day	LRTIs	20220321	2.94	0.19	0.64
male	5year3month	URTIs	20220321	6.03	0.68	1.43
female	3year5month	URTIs	20220321	9.09	1.21	1.00
male	4year2month	LRTIs	20220321	12.90	1.11	1.00
male	8month16day	LRTIs	20220321	2.77	0.11	0.52
male	3month22day	LRTIs	20220401	1.84	<0.07	0.46
male	2month22day	URTIs	20220401	3.35	0.19	0.42
female	7month11day	LRTIs	20220401	2.88	0.28	0.58
female	1year9month	URTIs	20220401	4.82	0.17	0.81
female	2month23day	LRTIs	20220401	3.09	<0.07	0.25
female	1month10day	LRTIs	20220402	5.24	0.20	0.33
male	6month3day	LRTIs	20220402	3.30	0.23	0.34
male	1month19day	LRTIs	20220403	3.83	<0.07	0.23
male	9month2day	LRTIs	20220403	2.80	0.32	0.56
male	8month	LRTIs	20220403	1.95	0.17	0.33
male	11month7day	LRTIs	20220404	6.64	0.18	1.08
female	6month7day	LRTIs	20220404	2.60	0.11	0.59
female	1year	LRTIs	20220404	4.61	0.19	0.66
female	1month21day	LRTIs	20220404	4.41	0.09	0.24
female	4year8month	LRTIs	20220406	6.49	1.12	1.34
female	4year11month	URTIs	20220406	8.74	1.58	2.01
male	5month18day	LRTIs	20220406	5.15	0.29	0.65
female	9month10day	LRTIs	20220407	5.65	0.36	1.22
male	12year	LRTIs	20220407	7.29	1.04	1.64
male	6year	URTIs	20220408	12.20	3.01	0.80
male	1month18day	LRTIs	20220408	4.97	0.21	0.55
male	6month10day	URTIs	20220408	2.10	0.13	0.48
female	9month22day	LRTIs	20220408	4.33	0.17	1.28
female	6month10day	LRTIs	20220408	4.03	0.13	0.50
female	5year	LRTIs	20220409	5.32	0.55	0.81
male	3month25day	LRTIs	20220409	2.07	0.14	0.30
female	2month8day	LRTIs	20220411	3.58	<0.07	0.25
female	1year7month	LRTIs	20220411	7.04	0.45	2.81
male	1year2month	URTIs	20220412	6.19	0.16	0.85
female	2year	LRTIs	20220413	6.52	0.21	0.84
female	4year5month	URTIs	20220413	8.21	0.83	0.69
male	3month30day	LRTIs	20220413	3.37	0.11	0.49
female	5month22day	LRTIs	20220413	2.76	0.16	0.50
female	3year8month	LRTIs	20220413	11.10	1.73	2.50
female	5month21day	LRTIs	20220414	3.62	0.22	1.18
male	2year10month	URTIs	20220415	7.22	0.53	0.91
male	4month15day	LRTIs	20220415	2.68	<0.07	0.35
female	2month22day	URTIs	20220415	2.75	<0.07	0.56
male	2year6month	LRTIs	20220415	7.47	0.69	1.10
female	1year	LRTIs	20220416	8.07	0.43	1.30
female	8month20day	LRTIs	20220418	5.79	0.40	0.99
male	5month25day	LRTIs	20220418	5.13	0.23	1.03
female	10month30day	LRTIs	20220418	6.86	0.51	0.57
male	3month12day	LRTIs	20220418	2.39	<0.07	0.22
male	8month6day	LRTIs	20220418	4.48	0.16	0.46
male	9month19day	LRTIs	20220418	2.50	0.08	0.34
female	3month2day	LRTIs	20220418	3.44	<0.07	0.55
male	4year6month	URTIs	20220419	11.50	1.76	2.11
male	5month3day	LRTIs	20220419	3.46	0.24	1.21
female	4year8month	LRTIs	20220419	11.90	2.04	1.40
male	2year10month	LRTIs	20220420	7.70	0.72	0.98
female	1year3month	LRTIs	20220420	3.26	0.18	0.42
male	30day14时	LRTIs	20220420	6.75	0.25	0.77
female	3year7month	LRTIs	20220421	6.54	0.85	1.40
male	9year	URTIs	20220421	7.52	1.56	1.42
female	1year3month	LRTIs	20220421	9.57	0.64	1.92
female	2year2month	LRTIs	20220421	9.91	0.66	1.35
female	1year	LRTIs	20220421	5.42	0.20	0.77
male	2month17day	LRTIs	20220421	3.50	<0.07	0.35
female	1year4month	LRTIs	20220421	5.57	0.24	0.83
male	2month4day	LRTIs	20220421	3.05	<0.07	0.62
male	3year4month	LRTIs	20220422	10.30	0.83	1.36
male	2month12day	LRTIs	20220422	9.10	0.31	0.98
female	5month24day	LRTIs	20220422	4.04	0.21	0.42
female	3year10month	LRTIs	20220422	5.17	1.12	1.53
female	7month13day	LRTIs	20220422	5.51	0.24	1.13
male	1year2month	URTIs	20220422	5.43	0.31	0.65
female	7year3month	LRTIs	20220423	11.00	3.19	1.78
male	1year7month	LRTIs	20220424	5.63	0.53	0.78
male	3month2day	LRTIs	20220424	3.08	0.12	0.56
male	9month27day	LRTIs	20220424	3.20	0.24	0.69
male	4year8month	LRTIs	20220424	6.01	1.05	1.78
male	2month26day	LRTIs	20220424	2.73	<0.07	0.52
male	6year1month	LRTIs	20220424	5.50	0.70	0.90
female	2year6month	LRTIs	20220425	5.76	0.58	1.28
male	5year6month	LRTIs	20220425	7.51	1.37	0.99
male	1year5month	LRTIs	20220425	9.09	0.41	1.05
male	2year11month	URTIs	20220425	8.61	1.14	0.96
female	1year5month	LRTIs	20220425	5.07	0.68	1.10
male	5month16day	LRTIs	20220425	4.08	0.11	0.29
male	7month18day	LRTIs	20220425	4.25	0.45	0.48
male	4year6month	LRTIs	20220426	6.69	0.73	1.33
male	8month	LRTIs	20220426	7.22	0.44	0.88
male	1year3month	LRTIs	20220426	5.85	0.53	0.91
female	5year2month	LRTIs	20220426	7.01	0.96	1.24
male	1year	URTIs	20220426	6.27	0.49	0.91
male	1year1month	URTIs	20220426	6.57	0.48	1.58
female	5month5day	LRTIs	20220427	3.09	<0.07	0.37
male	2year7month	LRTIs	20220427	5.60	0.40	1.11
male	9month12day	LRTIs	20220427	4.73	0.40	0.63
male	3month15day	LRTIs	20220427	2.26	0.12	0.80
male	3year2month	LRTIs	20220427	5.96	0.76	0.69
male	5month4day	LRTIs	20220428	2.03	0.10	0.53
male	4year1month	LRTIs	20220428	8.31	0.62	0.86
male	1year11month	LRTIs	20220428	6.08	0.38	0.89
male	2year3month	LRTIs	20220428	6.30	0.44	0.67
male	2year	LRTIs	20220429	12.30	1.59	1.61
male	1year5month	LRTIs	20220429	10.30	1.02	1.70
male	9year4month	LRTIs	20220429	8.65	0.64	0.86
male	2year1month	URTIs	20220429	7.36	0.89	0.87
male	1year1month	URTIs	20220429	9.66	0.78	0.86
male	3year3month	LRTIs	20220429	5.95	1.08	0.85
male	4year7month	LRTIs	20220430	7.06	2.01	0.92
female	4year5month	LRTIs	20220430	8.81	1.51	2.31
male	10month4day	LRTIs	20220430	4.89	0.44	0.98
male	9month8day	LRTIs	20220430	3.90	0.16	0.64
male	9month20day	LRTIs	20220430	6.64	0.47	1.20
male	11month1day	LRTIs	20220430	3.73	0.24	0.49
female	8month13day	LRTIs	20220430	7.32	0.16	0.67
female	1year7month	LRTIs	20220430	7.75	0.22	0.90
female	1year8month	LRTIs	20220501	6.92	0.44	1.68
female	2year9month	URTIs	20220501	8.47	0.72	0.88
female	5month22day	LRTIs	20220502	4.84	0.15	0.56
male	3year5month	LRTIs	20220502	6.40	0.65	1.62
male	1year5month	URTIs	20220503	8.32	0.73	2.36
male	7month22day	LRTIs	20220503	5.24	0.23	0.65
male	3year7month	URTIs	20220503	10.50	3.78	1.79
male	3year9month	LRTIs	20220503	6.78	1.18	0.84
female	9year8month	LRTIs	20220504	8.98	1.49	1.20
female	1year11month	LRTIs	20220504	6.11	0.68	1.44
male	5month26day	LRTIs	20220504	2.93	0.21	0.47
male	2year11month	LRTIs	20220504	6.51	0.59	0.95
female	3year4month	URTIs	20220504	6.15	0.56	0.94
male	7month17day	LRTIs	20220504	3.30	0.28	0.75
male	1year	LRTIs	20220504	6.20	0.85	0.97
male	1year4month	LRTIs	20220504	5.02	0.38	0.72
male	3year11month	LRTIs	20220505	5.30	0.72	1.41
male	2month23day	LRTIs	20220505	2.35	0.07	0.32
male	4year6month	LRTIs	20220505	6.67	0.96	1.44
male	4year2month	LRTIs	20220505	8.69	1.03	1.38
female	6year1month	LRTIs	20220505	10.20	1.21	2.24
male	4month4day	LRTIs	20220505	3.08	<0.07	0.61
female	2year1month	LRTIs	20220505	3.91	0.15	0.68
male	5month25day	LRTIs	20220505	4.05	0.23	0.44
female	3month22day	URTIs	20220505	4.96	0.15	0.50
male	5year1month	URTIs	20220506	5.85	0.76	1.09
male	2month23day	LRTIs	20220506	2.57	0.10	0.63
female	1year7month	LRTIs	20220506	8.15	0.44	1.59
male	8month4day	LRTIs	20220506	2.20	0.14	0.32
male	5year	LRTIs	20220506	7.69	1.23	0.89
female	2year1month	URTIs	20220506	4.78	0.25	0.92
male	4year11month	LRTIs	20220506	7.20	0.78	0.85
female	3year5month	LRTIs	20220506	8.50	0.40	1.94
male	5month6day	URTIs	20220507	4.00	0.09	0.32
female	3month17day	LRTIs	20220508	2.21	<0.07	0.48
male	1year4month	LRTIs	20220508	6.12	0.42	1.10
male	8month18day	LRTIs	20220508	5.14	0.18	0.46
male	4year11month	LRTIs	20220509	7.64	1.01	1.46
male	5year4month	LRTIs	20220509	7.08	0.87	1.92
female	5year4month	LRTIs	20220509	5.85	0.49	1.03
male	1year4month	LRTIs	20220509	5.03	0.12	0.67
female	5month11day	LRTIs	20220509	1.91	0.07	0.26
female	1year7month	LRTIs	20220509	7.54	0.96	1.37
male	5year11month	LRTIs	20220509	17.70	<0.07	0.99
male	4year2month	LRTIs	20220509	7.86	1.42	0.86
male	1year3month	LRTIs	20220509	7.78	0.73	1.98
male	9month25day	LRTIs	20220509	5.21	0.34	0.74
female	1year6month	LRTIs	20220509	5.88	0.44	0.89
female	2month1day	LRTIs	20220510	5.08	0.19	0.42
female	3year5month	URTIs	20220510	7.24	0.74	1.05
male	5month15day	LRTIs	20220510	4.03	0.10	0.37
female	3year1month	LRTIs	20220510	7.56	0.63	1.26
female	8month3day	LRTIs	20220510	3.47	0.12	0.40
male	2month8day	LRTIs	20220510	4.31	0.24	0.52
female	6year	LRTIs	20220511	11.20	1.45	1.07
male	4year6month	LRTIs	20220511	7.95	0.94	0.80
female	2year9month	URTIs	20220511	7.30	0.51	0.46
female	1year8month	LRTIs	20220511	6.06	0.36	1.16
male	2year1month	LRTIs	20220511	4.00	0.31	0.50
male	3year1month	LRTIs	20220511	5.82	0.41	0.65
male	6month28day	LRTIs	20220511	4.87	0.33	0.74
male	10month22day	LRTIs	20220512	8.27	0.83	0.55
male	1year	LRTIs	20220512	4.92	0.11	0.66
male	1year	LRTIs	20220512	9.06	0.73	1.40
female	4year6month	LRTIs	20220512	7.03	0.90	1.46
female	4year6month	LRTIs	20220512	9.28	0.39	1.47
male	8year7month	URTIs	20220513	8.22	1.54	0.50
male	10year5month	LRTIs	20220513	12.50	1.78	1.29
female	4year7month	LRTIs	20220513	6.76	0.91	0.85
male	1year4month	LRTIs	20220513	6.39	0.41	0.79
male	4month20day	LRTIs	20220513	4.10	0.13	0.76
female	8month16day	LRTIs	20220513	2.16	0.12	0.48
male	11month2day	LRTIs	20220514	10.80	0.44	0.67
female	5year3month	URTIs	20220514	8.89	1.05	1.10
male	1year5month	LRTIs	20220514	8.46	0.41	1.24
male	10year8month	URTIs	20220514	9.65	1.27	0.75
male	7month18day	URTIs	20220515	3.05	0.26	0.60
male	6year11month	LRTIs	20220515	8.72	1.02	1.12
male	1year1month	LRTIs	20220515	8.46	1.30	0.72
male	10month4day	LRTIs	20220516	2.66	0.08	0.51
male	1year10month	LRTIs	20220516	6.68	0.58	0.72
female	7month10day	LRTIs	20220516	4.48	0.17	0.65
female	4year2month	LRTIs	20220516	11.30	0.86	0.88
male	3year6month	URTIs	20220516	6.93	2.04	1.01
male	1year2month	LRTIs	20220516	7.00	0.50	0.83
female	3month26day	LRTIs	20220516	3.24	0.11	0.34
female	1year4month	URTIs	20220516	5.74	0.36	0.82
female	2year4month	LRTIs	20220516	6.54	0.46	1.42
male	5month24day	LRTIs	20220516	2.62	0.10	0.48
male	8year6month	URTIs	20220517	14.80	1.17	0.78
male	4year8month	LRTIs	20220517	11.80	1.35	0.70
male	6year8month	LRTIs	20220517	9.75	4.46	1.36
male	3year8month	LRTIs	20220517	14.60	1.39	2.37
male	8year6month	LRTIs	20220517	12.10	2.84	1.62
female	4year11month	LRTIs	20220517	6.84	1.17	1.45
female	1month16day	LRTIs	20220517	5.15	0.20	0.33
female	1year4month	LRTIs	20220517	10.50	0.56	1.79
female	6month3day	LRTIs	20220517	6.50	0.17	1.03
male	8month11day	LRTIs	20220517	4.87	0.34	0.36
male	1year7month	LRTIs	20220517	5.70	0.43	1.14
female	2year5month	URTIs	20220517	7.59	0.63	1.46
male	1year6month	LRTIs	20220517	6.85	0.51	1.44
female	5year7month	URTIs	20220517	8.82	0.55	1.26
male	1year6month	URTIs	20220517	5.34	0.43	1.02
male	5year	LRTIs	20220517	8.34	0.85	1.23
male	3year7month	URTIs	20220518	8.47	0.52	1.38
male	3year8month	LRTIs	20220518	5.93	0.75	0.98
male	1year	LRTIs	20220518	5.32	0.36	0.85
male	9month27day	URTIs	20220518	4.08	0.22	0.28
male	2year11month	LRTIs	20220518	7.14	0.52	1.62
male	1year6month	URTIs	20220519	4.25	0.36	0.77
female	3year11month	LRTIs	20220519	6.44	0.42	1.14
female	6year11month	LRTIs	20220519	5.42	1.44	1.71
male	1year4month	URTIs	20220519	6.34	0.31	0.49
male	1year4month	URTIs	20220519	6.28	0.34	2.89
female	3month28day	LRTIs	20220519	2.34	0.08	0.39
male	4month22day	LRTIs	20220519	3.20	0.19	0.47
female	3year8month	LRTIs	20220519	6.22	0.43	0.72
male	1year6month	URTIs	20220519	6.74	0.30	0.55
female	12year	LRTIs	20220519	9.32	1.08	1.37
male	2year7month	URTIs	20220519	5.92	0.51	1.10
male	1year1month	LRTIs	20220519	5.40	0.29	0.45
female	1year	LRTIs	20220519	7.47	0.27	0.66
male	1year5month	LRTIs	20220520	7.75	1.01	1.84
male	6year	URTIs	20220520	9.15	0.79	1.40
female	2year6month	LRTIs	20220520	9.65	0.50	0.77
male	1year8month	LRTIs	20220521	5.41	0.23	0.72
female	6month13day	LRTIs	20220521	2.18	0.08	0.42
female	7year1month	LRTIs	20220522	8.62	0.86	1.40
female	4month7day	LRTIs	20220522	3.27	0.18	0.76
male	1year	LRTIs	20220522	4.99	0.22	1.31
male	3month23day	LRTIs	20220522	2.61	0.09	0.47
male	7month28day	LRTIs	20220522	2.45	0.27	0.75
male	1year5month	LRTIs	20220522	5.60	0.34	0.99
male	1year6month	LRTIs	20220522	9.03	0.68	1.04
male	1year7month	LRTIs	20220523	5.82	0.21	0.77
female	4year7month	URTIs	20220523	6.35	0.42	0.93
male	4month14day	LRTIs	20220523	2.82	0.11	0.27
male	6month3day	LRTIs	20220523	4.54	<0.07	0.56
male	8year4month	LRTIs	20220523	7.10	0.54	0.89
male	4month20day	LRTIs	20220523	6.26	0.47	0.58
male	2year	LRTIs	20220524	10.70	0.46	0.77
male	5year7month	URTIs	20220524	6.00	0.73	0.89
female	6month8day	LRTIs	20220524	3.62	0.21	0.80
female	1month10day	LRTIs	20220525	4.75	<0.07	0.34
female	1year9month	LRTIs	20220525	5.49	0.53	1.08
female	4month25day	LRTIs	20220525	3.50	0.08	0.57
female	1year5month	LRTIs	20220525	4.92	0.28	1.12
female	4year4month	LRTIs	20220525	12.30	1.28	1.53
female	2year10month	LRTIs	20220525	8.78	0.69	1.28
male	9month21day	LRTIs	20220525	5.04	0.31	1.07
male	1year7month	LRTIs	20220525	6.43	0.25	0.76
male	3year4month	LRTIs	20220525	6.12	0.62	0.89
male	1year	URTIs	20220526	6.16	0.31	0.35
female	6year7month	URTIs	20220526	7.03	1.59	0.88
male	1month3day	LRTIs	20220526	3.51	0.09	0.42
male	10month3day	LRTIs	20220526	5.63	0.51	0.50
female	4year4month	LRTIs	20220526	10.80	1.08	1.92
male	5year	URTIs	20220526	10.20	0.87	1.26
male	4month20day	LRTIs	20220526	3.81	0.10	0.61
female	2month15day	LRTIs	20220526	3.68	0.13	0.74
female	4year4month	LRTIs	20220526	6.38	0.37	1.19
male	10month11day	LRTIs	20220527	5.04	0.27	0.40
male	4year4month	LRTIs	20220527	4.78	1.04	0.90
female	2year6month	LRTIs	20220527	6.18	0.54	1.00
male	12year	LRTIs	20220527	8.43	0.97	0.74
female	7month1day	LRTIs	20220527	5.29	0.20	0.75
female	8year5month	LRTIs	20220528	11.60	1.60	2.59
male	10month12day	LRTIs	20220528	6.33	0.37	0.96
female	1year	LRTIs	20220528	5.99	0.30	1.59
male	6month28day	URTIs	20220528	3.70	0.14	1.14
female	2year7month	LRTIs	20220528	7.64	0.38	1.25
male	7month24day	LRTIs	20220528	6.18	0.17	0.40
female	4year5month	URTIs	20220528	6.99	0.83	1.31
female	8year3month	URTIs	20220528	7.71	1.08	1.52
male	11month16day	LRTIs	20220529	6.70	0.52	1.02
female	4year3month	URTIs	20220529	11.50	1.48	1.46
female	10month2day	LRTIs	20220529	7.23	0.54	0.87
female	1year	LRTIs	20220529	5.89	0.47	1.08
male	2year	URTIs	20220530	5.95	0.41	0.64
female	4year11month	URTIs	20220530	12.30	3.12	0.94
male	3month11day	LRTIs	20220530	4.19	0.08	0.57
male	3year6month	URTIs	20220530	6.88	1.90	1.74
female	3year4month	URTIs	20220530	8.84	0.97	1.85
male	6month20day	LRTIs	20220530	3.71	0.16	0.77
male	2year3month	URTIs	20220530	6.64	0.41	1.11
female	6year9month	URTIs	20220530	10.40	0.98	1.25
male	3year7month	URTIs	20220530	7.84	0.74	2.00
male	3year10month	LRTIs	20220530	8.42	0.80	1.57
female	2month22day	LRTIs	20220530	3.81	0.09	0.24
male	11month22day	LRTIs	20220530	6.76	0.47	0.97
male	1year4month	LRTIs	20220530	4.07	0.37	0.88
male	1year7month	URTIs	20220531	4.84	0.41	0.97
female	5year7month	URTIs	20220531	9.61	2.83	1.18
female	10month28day	LRTIs	20220531	7.51	0.28	0.76
female	7month17day	LRTIs	20220531	3.70	0.14	0.40
male	4month2day	LRTIs	20220531	2.97	<0.07	0.50
male	2year10month	LRTIs	20220531	8.51	1.23	1.25
male	1year6month	LRTIs	20220531	4.16	0.52	0.73
male	1month3day	LRTIs	20220531	5.60	0.07	0.49
male	2year8month	LRTIs	20220531	8.64	0.83	1.66
male	1year2month	LRTIs	20220531	8.92	0.37	1.72
male	1year3month	LRTIs	20220531	5.97	0.22	1.00
female	9month26day	URTIs	20220601	5.03	0.35	0.47
male	5year2month	LRTIs	20220601	8.63	2.18	2.14
female	1year2month	LRTIs	20220601	5.65	0.22	0.65
female	4year1month	LRTIs	20220601	5.03	0.87	1.38
female	8month25day	URTIs	20220601	4.93	0.28	0.57
male	3year4month	LRTIs	20220601	10.90	0.88	0.82
male	10month12day	URTIs	20220601	6.55	0.60	0.66
female	5year6month	LRTIs	20220601	8.17	1.12	0.66
male	1month18day	LRTIs	20220601	3.56	<0.07	0.32
male	4year10month	LRTIs	20220601	7.49	1.17	1.41
female	10month21day	LRTIs	20220602	5.86	0.18	0.65
male	2year5month	LRTIs	20220602	8.31	0.41	0.91
male	1year7month	LRTIs	20220602	6.49	0.37	1.02
female	3year5month	URTIs	20220602	6.44	0.51	0.98
male	8month11day	URTIs	20220602	2.58	0.12	0.34
male	6month23day	URTIs	20220603	3.26	0.08	0.35
male	3year9month	LRTIs	20220603	9.23	2.91	1.20
female	3year11month	LRTIs	20220603	8.65	1.04	2.14
male	1year	LRTIs	20220603	4.85	0.15	0.65
male	1year7month	URTIs	20220604	7.11	0.54	1.31
male	11month	LRTIs	20220604	7.68	0.25	0.65
female	1year2month	URTIs	20220604	4.94	0.40	1.26
male	2month1day	LRTIs	20220604	3.95	0.09	0.34
female	3month12day	LRTIs	20220604	2.02	0.18	0.36
female	6year	LRTIs	20220604	6.35	0.72	0.67
male	1year7month	LRTIs	20220604	6.15	0.43	0.53
female	2year10month	LRTIs	20220604	7.21	1.50	1.73
female	3month20day	LRTIs	20220604	3.29	<0.07	1.00
male	3year3month	URTIs	20220604	8.02	1.47	0.56
female	1year1month	LRTIs	20220604	6.54	0.73	2.46
female	4year7month	LRTIs	20220604	9.02	1.51	2.57
male	4month13day	LRTIs	20220605	4.23	0.07	0.54
female	6year2month	LRTIs	20220605	9.57	1.36	1.22
male	1year4month	LRTIs	20220605	8.49	0.41	0.95
female	2year4month	LRTIs	20220605	5.78	0.43	0.90
female	3year6month	LRTIs	20220605	8.73	1.68	0.97
male	2year6month	URTIs	20220606	5.92	0.44	1.00
female	4year11month	URTIs	20220606	7.37	0.73	1.01
male	3month22day	LRTIs	20220606	3.03	0.08	0.21
male	1year10month	LRTIs	20220606	6.76	0.84	1.06
female	5year1month	LRTIs	20220606	6.29	1.41	1.39
female	4year6month	LRTIs	20220606	5.51	0.40	1.58
male	8month26day	LRTIs	20220606	4.33	0.13	0.60
male	10month10day	LRTIs	20220606	3.88	0.31	1.06
male	8month11day	LRTIs	20220606	5.96	0.55	1.17
female	6year4month	LRTIs	20220606	10.50	2.67	1.05
female	4year1month	URTIs	20220606	8.39	0.74	1.63
male	4year8month	URTIs	20220606	6.95	0.51	0.89
male	4year8month	LRTIs	20220606	8.75	1.43	1.83
male	7month13day	LRTIs	20220606	4.23	0.16	1.02
male	1month23day	LRTIs	20220606	2.98	<0.07	0.17
male	1year1month	URTIs	20220607	7.09	0.32	1.02
male	1year	URTIs	20220607	5.74	0.33	1.50
male	3year	LRTIs	20220607	5.52	0.73	1.37
male	1month24day	LRTIs	20220607	4.00	0.15	0.17
female	2year6month	LRTIs	20220607	6.71	0.41	1.23
male	1year2month	LRTIs	20220607	5.12	0.41	0.79
female	3year5month	LRTIs	20220607	9.15	1.05	1.02
female	3year10month	LRTIs	20220607	8.92	0.98	2.05
male	4year2month	LRTIs	20220607	7.25	0.49	1.50
male	1year8month	LRTIs	20220607	6.92	1.28	1.40
female	3year6month	LRTIs	20220607	9.63	0.65	1.12
female	6year3month	URTIs	20220607	11.30	1.46	2.20
male	6month16day	LRTIs	20220608	5.75	0.18	0.78
male	7month4day	URTIs	20220608	5.05	0.21	0.55
female	6month14day	LRTIs	20220608	4.47	0.14	0.84
female	5year	LRTIs	20220608	9.67	1.36	1.29
female	4year	LRTIs	20220608	7.98	0.95	2.11
female	4year2month	LRTIs	20220608	5.38	0.44	1.46
female	3month13day	LRTIs	20220608	4.63	0.26	0.98
male	1month5day	LRTIs	20220608	5.98	0.16	0.37
male	1year2month	URTIs	20220608	4.02	0.16	0.75
male	1year10month	URTIs	20220609	6.90	0.40	1.40
male	1year1month	URTIs	20220609	5.98	0.23	0.57
male	3year10month	LRTIs	20220609	7.87	0.84	1.31
female	2year8month	URTIs	20220609	6.72	0.93	2.66
male	4year5month	URTIs	20220609	6.34	0.81	1.32
male	1year2month	LRTIs	20220609	8.56	0.44	1.19
female	4year	LRTIs	20220609	6.60	0.34	1.60
male	3year4month	LRTIs	20220609	7.27	0.67	1.20
female	2year	LRTIs	20220609	6.97	0.52	1.28
male	4year7month	LRTIs	20220609	6.85	0.80	1.27
female	8month21day	LRTIs	20220609	4.60	0.15	0.80
female	9month7day	LRTIs	20220609	5.84	0.29	0.96
female	1year8month	LRTIs	20220609	8.94	0.91	2.73
male	3year5month	LRTIs	20220610	9.17	0.86	0.71
female	6year6month	LRTIs	20220610	13.90	0.99	1.61
female	2month24day	LRTIs	20220610	3.32	0.09	0.63
female	1year4month	LRTIs	20220610	4.95	0.14	0.68
male	2year1month	LRTIs	20220610	5.91	0.34	1.02
female	11month23day	LRTIs	20220610	5.00	0.16	1.21
male	5year9month	LRTIs	20220610	7.59	1.66	0.50
male	4year8month	LRTIs	20220610	7.06	0.55	1.21
male	6month10day	LRTIs	20220610	3.44	0.11	0.47
male	2year1month	LRTIs	20220610	6.22	0.42	0.35
male	3year2month	LRTIs	20220610	8.73	0.63	1.39
male	1month12day	LRTIs	20220610	5.01	0.14	0.23
male	5year6month	LRTIs	20220611	10.80	1.78	0.77
female	1year2month	LRTIs	20220611	5.50	0.44	0.77
male	7year1month	LRTIs	20220611	9.36	0.78	0.63
female	9month20day	LRTIs	20220611	6.12	0.77	0.92
male	5month	LRTIs	20220611	2.61	0.07	0.26
female	1year2month	LRTIs	20220611	5.81	0.38	1.24
female	2month3day	LRTIs	20220611	4.03	0.23	0.32
male	9month6day	LRTIs	20220612	6.86	0.30	0.65
female	1year10month	LRTIs	20220612	5.48	0.36	1.04
female	4year	URTIs	20220613	5.67	0.32	0.75
male	3year9month	URTIs	20220613	9.73	0.58	1.48
male	1year8month	LRTIs	20220613	3.90	0.18	0.83
female	11month14day	LRTIs	20220613	10.60	0.56	1.43
female	8year1month	LRTIs	20220613	10.10	1.32	1.20
male	7month4day	LRTIs	20220613	3.20	0.17	0.47
male	2year2month	URTIs	20220613	7.89	0.51	1.26
female	3year8month	URTIs	20220613	10.40	1.87	2.27
male	4month30day	LRTIs	20220613	2.56	0.07	0.32
male	4year9month	LRTIs	20220613	5.43	1.05	0.80
male	2year7month	LRTIs	20220613	6.43	0.48	1.01
female	3year5month	LRTIs	20220613	6.67	0.33	1.23
female	4year8month	LRTIs	20220613	7.91	1.25	1.31
male	1year8month	LRTIs	20220613	5.80	0.37	0.90
male	4month21day	LRTIs	20220613	1.84	0.07	0.26
female	5year4month	LRTIs	20220613	10.70	1.07	2.18
female	5year4month	LRTIs	20220613	6.55	0.49	1.28
female	11month21day	LRTIs	20220614	3.63	0.09	0.36
female	3year8month	LRTIs	20220614	7.79	0.94	1.13
female	3year5month	LRTIs	20220614	8.96	1.48	1.61
male	9month13day	LRTIs	20220614	4.70	0.29	0.86
male	11year2month	LRTIs	20220614	8.26	2.98	2.24
female	4year5month	LRTIs	20220614	9.37	0.89	1.51
male	4year2month	URTIs	20220614	7.46	1.01	0.91
female	1year8month	URTIs	20220614	8.08	0.28	0.99
male	10month5day	LRTIs	20220614	3.88	0.15	0.59
male	4year8month	LRTIs	20220614	7.79	1.34	0.94
female	2month9day	LRTIs	20220615	3.55	0.19	0.68
male	8month15day	LRTIs	20220615	2.91	0.14	0.32
male	9month1day	LRTIs	20220615	4.72	0.30	0.87
male	4year1month	LRTIs	20220615	10.80	1.83	0.92
female	4year1month	LRTIs	20220615	10.80	0.81	1.04
female	2year6month	LRTIs	20220615	9.74	1.11	1.89
female	5year5month	URTIs	20220615	9.12	1.23	1.75
male	4year4month	LRTIs	20220615	9.09	0.12	0.62
male	4year2month	LRTIs	20220615	11.00	1.81	1.05
female	5year2month	LRTIs	20220615	7.73	1.62	0.80
female	2year8month	LRTIs	20220615	8.14	1.00	1.02
male	1year6month	LRTIs	20220616	6.46	0.49	1.41
female	6month27day	LRTIs	20220616	3.72	0.09	0.44
female	4year6month	LRTIs	20220616	8.60	1.08	1.34
male	4year	LRTIs	20220616	8.56	2.38	1.51
female	4year6month	LRTIs	20220616	10.50	0.96	1.57
female	1year2month	LRTIs	20220616	4.81	0.29	1.05
male	1year3month	LRTIs	20220616	6.66	0.70	0.66
male	2year11month	LRTIs	20220616	5.90	0.85	0.74
male	4year4month	LRTIs	20220616	6.49	0.50	1.39
male	1year	LRTIs	20220616	4.67	0.27	0.88
male	2year5month	LRTIs	20220616	4.45	0.41	1.51
female	4year10month	LRTIs	20220616	5.96	1.04	1.28
male	3year10month	LRTIs	20220616	5.99	0.99	1.17
male	2month13day	LRTIs	20220617	3.01	<0.07	0.48
male	3year8month	URTIs	20220617	5.92	0.69	1.40
male	6year9month	LRTIs	20220617	9.76	1.76	0.81
female	3year4month	LRTIs	20220617	6.54	0.43	1.25
male	3year6month	LRTIs	20220617	6.35	0.83	1.58
female	3year10month	LRTIs	20220617	7.68	1.32	1.16
female	1year3month	LRTIs	20220617	7.20	0.26	0.59
male	4year	LRTIs	20220617	8.62	0.90	1.48
female	4year7month	LRTIs	20220617	7.42	0.79	1.69
male	7month15day	URTIs	20220617	5.07	0.42	0.79
male	7month28day	LRTIs	20220617	6.07	0.18	0.76
male	3year3month	LRTIs	20220617	8.11	0.61	2.12
male	3year5month	LRTIs	20220617	7.40	1.42	1.29
male	3year3month	LRTIs	20220617	6.03	1.14	1.63
male	6month12day	LRTIs	20220617	4.07	0.24	1.31
female	1month23day	LRTIs	20220618	4.31	0.09	0.33
female	4year2month	URTIs	20220618	7.95	1.12	1.54
male	1year8month	LRTIs	20220618	7.38	0.51	0.81
female	6year4month	URTIs	20220618	9.16	1.08	1.16
female	4year7month	LRTIs	20220618	12.30	1.48	0.75
female	10month28day	URTIs	20220618	4.76	0.17	0.42
male	4month19day	LRTIs	20220620	6.22	0.46	0.67
female	4year	URTIs	20220620	11.00	0.41	1.09
female	4year9month	LRTIs	20220620	9.10	0.71	1.27
female	4year8month	URTIs	20220620	7.83	1.79	1.60
female	11month18day	LRTIs	20220620	6.47	0.30	0.76
male	4year1month	URTIs	20220620	6.56	0.72	1.44
female	10year	LRTIs	20220620	8.78	1.53	2.40
male	3year	LRTIs	20220620	4.43	0.36	0.72
male	1year3month	LRTIs	20220620	5.15	0.55	1.59
male	5year1month	LRTIs	20220620	7.01	0.91	0.89
female	1year9month	LRTIs	20220620	5.52	0.49	1.25
female	7month11day	LRTIs	20220620	4.63	0.46	1.06
male	4year8month	URTIs	20220620	7.93	0.71	0.44
female	2year8month	URTIs	20220620	5.43	0.44	0.74
male	2year2month	LRTIs	20220620	6.67	0.22	0.78
male	4year6month	URTIs	20220620	12.80	2.04	1.60
male	7month27day	URTIs	20220620	3.46	0.23	0.56
male	5month16day	LRTIs	20220620	3.56	0.28	1.09
male	4year1month	URTIs	20220621	7.15	2.29	0.67
female	1year11month	LRTIs	20220621	7.64	0.63	0.79
male	7month24day	LRTIs	20220621	3.46	0.31	0.54
female	1year3month	URTIs	20220621	10.50	0.38	1.55
male	1year1month	LRTIs	20220621	8.21	0.78	0.98
male	4year6month	LRTIs	20220621	8.87	1.23	1.26
male	2year9month	URTIs	20220621	4.40	0.52	0.78
male	2year8month	LRTIs	20220621	8.21	0.98	2.66
female	8month3day	URTIs	20220621	3.58	0.10	0.43
female	1year3month	LRTIs	20220621	3.26	0.20	1.02
male	4year11month	LRTIs	20220621	6.59	1.11	1.67
male	9month19day	LRTIs	20220621	5.36	0.65	0.91
female	1year8month	URTIs	20220621	5.31	0.28	0.66
female	2year10month	LRTIs	20220621	5.72	0.50	1.23
female	3year6month	LRTIs	20220621	8.02	1.20	1.00
male	4year1month	LRTIs	20220622	7.48	1.77	0.97
male	6month22day	LRTIs	20220622	3.39	0.16	0.93
female	3month20day	LRTIs	20220622	2.74	<0.07	0.87
male	1year1month	LRTIs	20220622	5.38	0.35	0.98
female	7year4month	URTIs	20220622	8.82	2.20	1.00
male	4year3month	LRTIs	20220622	6.35	1.04	1.12
male	1year7month	LRTIs	20220622	6.77	0.42	1.59
male	1month11day	LRTIs	20220622	4.47	<0.07	0.46
male	4year7month	LRTIs	20220622	7.80	0.81	1.28
female	3year11month	LRTIs	20220622	8.23	1.58	1.07
male	4year11month	LRTIs	20220622	6.81	1.08	0.78
male	5year10month	URTIs	20220622	8.15	0.84	1.37
male	6month22day	LRTIs	20220622	3.15	0.15	0.73
male	7month24day	LRTIs	20220622	6.40	0.94	1.19
male	5year7month	URTIs	20220622	8.42	0.84	0.78
female	2month23day	LRTIs	20220622	4.54	0.15	0.51
female	1year5month	LRTIs	20220622	4.35	0.16	1.12
female	9year4month	LRTIs	20220623	14.90	2.69	0.73
female	3month12day	LRTIs	20220623	2.96	0.20	0.49
male	6year5month	LRTIs	20220623	8.21	1.84	1.17
male	8month12day	LRTIs	20220623	5.05	0.23	0.81
male	10month10day	LRTIs	20220623	5.62	0.29	1.10
female	3month18day	URTIs	20220623	2.96	0.10	0.20
female	6month29day	LRTIs	20220623	5.91	0.18	1.15
male	6month26day	LRTIs	20220624	3.14	0.38	0.46
male	2year8month	LRTIs	20220624	5.16	0.80	1.02
male	8month20day	LRTIs	20220624	5.50	0.24	0.55
male	4year11month	LRTIs	20220624	12.60	1.50	1.78
female	1year4month	LRTIs	20220624	4.87	0.11	0.39
female	2year3month	URTIs	20220624	6.36	0.48	0.83
[truncated: 5,932 more rows]
